# Supplementary material for: Exploring the links between swimming performance, glucocorticoid profiles, behavioral types and cardiac morphology in migrating Atlantic salmon (Salmo salar) smolts
Source: Sci Rep. 2026 Jan 16;16:5560. doi: 10.1038/s41598-026-35402-y (PMC12891565; doi:10.1038/s41598-026-35402-y)
Supplement: Supplementary file 1 — Supplementary Information 1. [file 41598_2026_35402_MOESM1_ESM.xlsx]

## Sheet: smolts_heart
Fish ID	Swimmer type	sampling day	time of day	origin of fish	Body weight (g)	fork length (cm)	sex (M/F)	heart weight (g)	ventricle weight (g)	csi	rvm	hw ratio apex to base	bulbus width:ventricle width	ventricular-bulbus angle	Ventricular asymmetry		Body weight (g)	fork length (cm)	heart weight (g)	ventricle weight (g)	Cortisol(ng/mL) MS	Cortisone(ng/mL)	Ocular nuclei (PCNA mRNA exp)	Valvula cerebelli (PCNA mRNA exp)
FV08	Strong	2021-05-12	10:32:00	Power plant	13	11	F	0.031	0.019	0.00238462	0.00146154	1.21039	0.45974	30.723	92.77		13	11	0.031	0.019	183	255
FV09	Poor	2021-05-12	11:00:00	Power plant	18	12.5	M	0.043	0.025	0.00238889	0.00138889	1.25216	0.409483	38.003	72.472		18	12.5	0.043	0.025	1280	65.8
FV10	Strong	2021-05-12	10:00:00	Power plant	21	13.5	M	0.045		0.00214286		1.23454	0.430704	24.565	88.972		21	13.5	0.045	NA
FV11	Poor	2021-05-12	13:00:00	Power plant	17	11.5	F	0.036		0.00211765		1.19006	0.423326	14.438	86.123		17	11.5	0.036	NA	71.1	58
FV12	Strong	2021-05-12	13:18:00	Power plant	13	11.5	?	0.021		0.00161538		1.03233	0.351293	37.379	75.098		13	11.5	0.021	NA	185	101
FV13	Poor	2021-05-12	13:35:00	Power plant	20	13	F	0.036		0.0018		1.34096	0.459954	22.69	71.245		20	13	0.036	NA			34.4444	632.5
FV14	Strong	2021-05-12	13:58:00	Power plant	14	12	F	0.034		0.00242857		1.07947	0.403974	39.369	74.932		14	12	0.034	NA	87	130	87.8889	1519
FV15	Poor	2021-05-12	14:16:00	Power plant	16	12.5	M	0.039		0.0024375		1.20378	0.401261	6.157	77.454		16	12.5	0.039	NA			65.2308	1359.23
FV16	Strong	2021-05-12	14:33:00	Power plant	18	13	M	0.033		0.00183333		1.08515	0.39083	12.727	78.101		18	13	0.033	NA	1560	102	84.4737	956.909
FV17	Poor	2021-05-12	14:50:00	Power plant	21	13	M	0.054		0.00257143		1.17442	0.358527	42.611	71.762		21	13	0.054	NA	273	101	50.6	706.6
FV18	Poor	2021-05-12	15:09:00	Power plant	23	13.5	M	0.049		0.00213043		1.05882	0.401961	22.973	79.65		23	13.5	0.049	NA			25.4211	505.789
FV19	Strong	2021-05-12	15:28:00	Power plant	18	12	M	0.032		0.00177778		1.10633	0.409502	13.536	75.549		18	12	0.032	NA			198.667	1041.6
FV20	Poor	2021-05-12	15:43:00	Power plant	18	13	M	0.036		0.002		1.16479	0.453725	21.839	76.951		18	13	0.036	NA	162	130
FV21	Poor	2021-05-12	16:00:00	Power plant	20	12	F	0.045		0.00225		1.09623	0.379245	43.193	84.428		20	12	0.045	NA	322	120
FV22	Strong	2021-05-12	16:56:00	Power plant	20	13.5	M	0.052		0.0026		1.12731	0.428044	15.586	84.71		20	13.5	0.052	NA			70.8333	703.944
FV23	Strong	2021-05-12	17:12:00	Power plant	13	12	F	0.034	0.022	0.00261539	0.00169231	1.27208	0.350835	40.032	84.132		13	12	0.034	0.022	117	82
FV24	Poor	2021-05-12	17:30:00	Power plant	10	11	F	0.028	0.021	0.0028	0.0021	1.2702	0.424242	6.776	88.82
FV25	Poor	2021-05-12	17:47:00	Power plant	12	12	F	0.031	0.023	0.00258333	0.00191667	1.17749	0.385281	47.045	98.901
FV26	Poor	2021-05-12	18:02:00	Power plant	11	11	M	0.024	0.017	0.00218182	0.00154546	0.98533	0.408313	29.967	92.765		11	11	0.024	0.017	72.8	71.5
FV27	Poor	2021-05-13	10:20:00	Power plant	29	15	F	0.071	0.046	0.00244828	0.00158621	1.19928	0.393116	20.319	74.716		29	15	0.071	0.046	1170	102
FV28	Poor	2021-05-13	10:38:00	Power plant	28	14.5	M	0.048	0.036	0.00171429	0.00128571	0.89527	0.356419	8.546	87.648
FV29	Poor	2021-05-13	11:05:00	Power plant	24	13	F	0.041	0.025	0.00170833	0.00104167	1.06986	0.397206	26.811	73.355		24	13	0.041	0.025	850	101
FV30	Poor	2021-05-13	11:19:00	Power plant	26	14	F	0.06	0.037	0.00230769	0.00142308	1.04212	0.404762	13.127	72.824		26	14	0.06	0.037	761	111
FV31	Poor	2021-05-13	12:40:00	Power plant	27	14.5	F	0.057	0.04	0.00211111	0.00148148	0.895695	0.359272	49.026	79.014
FV32	Poor	2021-05-13	12:58:00	Power plant	28	14	M	0.067	0.045	0.00239286	0.00160714	1.1511	0.414261	14.42	86.769		28	14	0.067	0.045	454	137
FV33	Poor	2021-05-13	13:16:00	Power plant	21	13.5	F	0.06	0.04	0.00285714	0.00190476	0.994643	0.355357	36.722	87.432		21	13.5	0.06	0.04	770	131
FV34	Poor	2021-05-13	13:32:00	Power plant	19	13	M	0.045	0.031	0.00236842	0.00163158	1.11609	0.417515	34.827	77.562		19	13	0.045	0.031	507	136
FV35	Poor	2021-05-13	13:48:00	Power plant	27	14	F	0.058	0.038	0.00214815	0.00140741	1.07812	0.401042	63.338	93.742
FV36	Poor	2021-05-13	14:01:00	Power plant	20	13.5	F	0.049	0.034	0.00245	0.0017	1.02144	0.403509	28.563	84.094		20	13.5	0.049	0.034	603	122
FV37	Strong	2021-05-13	14:18:00	Power plant	47	17.5	M	0.1	0.068	0.00212766	0.00144681	1.13977	0.484193	23.121	76.165		47	17.5	0.1	0.068	504	211
FV38	Strong	2021-05-13	14:34:00	Power plant	24	14	F	0.053	0.037	0.00220833	0.00154167	0.985714	0.3875	25.083	74.289		24	14	0.053	0.037	984	201
FV39	Strong	2021-05-13	14:49:00	Power plant	22	13.5	F	0.049	0.033	0.00222727	0.0015	1.20594	0.427723				22	13.5	0.049	0.033	933	103
FV40	Strong	2021-05-13	15:05:00	Power plant	21	13.5	M	0.05	0.037	0.00238095	0.00176191	1.03853	0.394495	39.772	93.158
FV41	Strong	2021-05-13	15:20:00	Power plant	12	11.5	M	0.04	0.029	0.00333333	0.00241667	0.769896	0.363322	48.964	95.061		21	13.5	0.05	0.037	833	171
FV42	Strong	2021-05-13	15:36:00	Power plant	18	13	M	0.037	0.028	0.00205556	0.00155556	1.27293	0.422819	31.399	72.072		18	13	0.037	0.028	510	171
FV43	Strong	2021-05-13	15:52:00	Power plant	19	13	F	0.042	0.03	0.00221053	0.00157895	1.14017	0.410042	29.268	86.319		19	13	0.042	0.03	658	129
FV44	Strong	2021-05-13	16:08:00	Power plant	35	15.5	F	0.07	0.053	0.002	0.00151429	0.996743	0.389251	34.345	86.501		35	15.5	0.07	0.053	901	162
