# Supplementary material for: Exploring the links between swimming performance, glucocorticoid profiles, behavioral types and cardiac morphology in migrating Atlantic salmon (Salmo salar) smolts
Source: Sci Rep. 2026 Jan 16;16:5560. doi: 10.1038/s41598-026-35402-y (PMC12891565; doi:10.1038/s41598-026-35402-y)
Supplement: Supplementary file 2 — Supplementary Information 2. [file 41598_2026_35402_MOESM2_ESM.csv]

date swimming test (dd/mm/yyyy)	fish origin	type of swimmer (good/bad)	sample_type	fish ID	standard length (cm)	wet weight (mg)	sample number tissue and plasma
12.05.2021	Rygene	bad	behavior	20210513_round1_bad_01	150	24
12.05.2021	Rygene	bad	behavior	20210513_round1_bad_02	140	19
12.05.2021	Rygene	bad	behavior	20210513_round1_bad_04	144	20
12.05.2021	Rygene	bad	behavior	20210513_round1_bad_05	134	18
12.05.2021	Rygene	bad	behavior	20210513_round1_bad_09	143	21
12.05.2021	Rygene	bad	behavior	20210513_round1_bad_10	145	24
12.05.2021	Rygene	bad	heart		125	18	FV09
12.05.2021	Rygene	bad	heart		115	17	FV11
12.05.2021	Rygene	bad	heart		130	20	FV13
12.05.2021	Rygene	bad	heart		125	16	FV15
12.05.2021	Rygene	bad	heart		130	21	FV17
12.05.2021	Rygene	bad	heart		135	23	FV18
12.05.2021	Rygene	bad	heart		130	18	FV20
12.05.2021	Rygene	bad	heart		120	20	FV21
12.05.2021	Rygene	bad	heart		110	10	FV24
12.05.2021	Rygene	bad	heart		120	12	FV25
12.05.2021	Rygene	bad	heart		110	11	FV26
12.05.2021	Rygene	bad	heart		150	29	FV27
12.05.2021	Rygene	bad	heart		145	28	FV28
12.05.2021	Rygene	bad	heart		130	24	FV29
12.05.2021	Rygene	bad	heart		140	26	FV30
12.05.2021	Rygene	good	behavior	20210513_round1_good_04	140	21
12.05.2021	Rygene	good	behavior	20210513_round1_good_07	128	16
12.05.2021	Rygene	good	heart		110	13	FV08
12.05.2021	Rygene	good	heart		135	21	FV10
12.05.2021	Rygene	good	heart		115	13	FV12
12.05.2021	Rygene	good	heart		120	14	FV14
12.05.2021	Rygene	good	heart		130	18	FV16
12.05.2021	Rygene	good	heart		120	18	FV19
12.05.2021	Rygene	good	heart		135	20	FV22
12.05.2021	Rygene	good	heart		120	13	FV23
13.05.2021	Rygene	bad	heart		145	27	FV31
13.05.2021	Rygene	bad	heart		140	28	FV32
13.05.2021	Rygene	bad	heart		135	21	FV33
13.05.2021	Rygene	bad	heart		130	19	FV34
13.05.2021	Rygene	bad	heart		140	27	FV35
13.05.2021	Rygene	bad	heart		135	20	FV36
13.05.2021	Rygene	good	heart		175	47	FV37
13.05.2021	Rygene	good	heart		140	24	FV38
13.05.2021	Rygene	good	heart		135	22	FV39
13.05.2021	Rygene	good	heart		135	21	FV40
13.05.2021	Rygene	good	heart		115	12	FV41
13.05.2021	Rygene	good	heart		130	18	FV42
13.05.2021	Rygene	good	heart		130	19	FV43
13.05.2021	Rygene	good	heart		155	35	FV44
18.05.2021	Rygene	bad	behavior	20210519_round1_bad_01	140	21
18.05.2021	Rygene	bad	behavior	20210519_round1_bad_02	130	19
18.05.2021	Rygene	bad	behavior	20210519_round1_bad_03	120	16
18.05.2021	Rygene	bad	behavior	20210519_round1_bad_04	130	18
18.05.2021	Rygene	bad	behavior	20210519_round1_bad_05	150	26
18.05.2021	Rygene	bad	behavior	20210519_round1_bad_06	130	18
18.05.2021	Rygene	bad	behavior	20210519_round1_bad_07	130	18
18.05.2021	Rygene	bad	behavior	20210519_round3_bad_01	150	33
18.05.2021	Rygene	bad	behavior	20210519_round3_bad_02	130	20
18.05.2021	Rygene	bad	behavior	20210519_round3_bad_03	120	18
18.05.2021	Rygene	bad	behavior	20210519_round3_bad_04	140	25
18.05.2021	Rygene	bad	behavior	20210519_round3_bad_05	140	22
18.05.2021	Rygene	bad	behavior	20210519_round3_bad_06	120	14
18.05.2021	Rygene	bad	behavior	20210519_round3_bad_07	130	17
18.05.2021	Rygene	bad	behavior	20210519_round 5_bad_01	120	17
18.05.2021	Rygene	bad	behavior	20210519_round 5_bad_03	130	17
18.05.2021	Rygene	bad	behavior	20210519_round 5_bad_05	120	15
18.05.2021	Rygene	bad	behavior	20210519_round 5_bad_07	120	17
18.05.2021	Rygene	good	behavior	20210519_round2_good_01	150	29
18.05.2021	Rygene	good	behavior	20210519_round2_good_02	140	26
18.05.2021	Rygene	good	behavior	20210519_round2_good_03	140	24
18.05.2021	Rygene	good	behavior	20210519_round2_good_04	130	19
18.05.2021	Rygene	good	behavior	20210519_round2_good_05	140	32
18.05.2021	Rygene	good	behavior	20210519_round2_good_06	130	19
18.05.2021	Rygene	good	behavior	20210519_round2_good_07	160	32
18.05.2021	Rygene	good	behavior	20210519_round 4_good_01	130	18
18.05.2021	Rygene	good	behavior	20210519_round 4_good_02	130	20
18.05.2021	Rygene	good	behavior	20210519_round 4_good_03	140	22
18.05.2021	Rygene	good	behavior	20210519_round 4_good_04	160	36
18.05.2021	Rygene	good	behavior	20210519_round 4_good_05	130	30
18.05.2021	Rygene	good	behavior	20210519_round 4_good_06	120	17
18.05.2021	Rygene	good	behavior	20210519_round 4_good_07	150	28
18.05.2021	Rygene	good	behavior	20210519_round6_good_01	140	22
18.05.2021	Rygene	good	behavior	20210519_round6_good_02	160	39
18.05.2021	Rygene	good	behavior	20210519_round6_good_03	110	15
18.05.2021	Rygene	good	behavior	20210519_round6_good_04	140	20
18.05.2021	Rygene	good	behavior	20210519_round6_good_05	140	25
18.05.2021	Rygene	good	behavior	20210519_round6_good_06	140	23
18.05.2021	Rygene	good	behavior	20210519_round6_good_07	140	28
18.05.2021	Rygene	good	extra_morphology		150	29
18.05.2021	Rygene	good	extra_morphology		130	21
18.05.2021	Rygene	good	extra_morphology		120	17
18.05.2021	Rygene	good	extra_morphology		130	20
18.05.2021	Rygene	good	extra_morphology		150	25
18.05.2021	Rygene	good	extra_morphology		90	11
18.05.2021	Rygene	good	extra_morphology		140	21
18.05.2021	Rygene	good	extra_morphology		130	18
18.05.2021	Rygene	good	extra_morphology		130	21
18.05.2021	Rygene	good	extra_morphology		140	26
