# Supplementary material for: Exploring the links between swimming performance, glucocorticoid profiles, behavioral types and cardiac morphology in migrating Atlantic salmon (Salmo salar) smolts
Source: Sci Rep. 2026 Jan 16;16:5560. doi: 10.1038/s41598-026-35402-y (PMC12891565; doi:10.1038/s41598-026-35402-y)
Supplement: Supplementary file 3 — Supplementary Information 3. [file 41598_2026_35402_MOESM3_ESM.xlsx]

## Sheet: Acoustic telemetry data
id	tag date	smolt total length	smolt weight	relesea site	release date	swimmer type	survived to river mouth	hours to river mouth
1497	2021-05-19	128	16	nøgneø	2021-05-20	bad	0	NA
1490	2021-05-19	126	15	dead	NA	bad	0	NA
1493	2021-05-19	138	19	dead	NA	bad	0	NA
1492	2021-05-19	131	19	nøgneø	2021-05-20	bad	1	5.569074074
1494	2021-05-19	168	37	nøgneø	2021-05-20	bad	1	5.684884259
1495	2021-05-19	146	22	nøgneø	2021-05-20	bad	1	4.512152778
1496	2021-05-19	156	28	nøgneø	2021-05-20	bad	1	5.164849537
1491	2021-05-19	169	36	nøgneø	2021-05-20	bad	0	NA
1501	2021-05-19	142	21	nøgneø	2021-05-20	bad	1	15.06108796
1498	2021-05-19	148	30	nøgneø	2021-05-20	bad	1	4.465648148
1499	2021-05-19	130	16	nøgneø	2021-05-20	bad	1	3.108217593
1500	2021-05-19	138	19	nøgneø	2021-05-20	bad	1	4.877743056
1503	2021-05-19	149	30	nøgneø	2021-05-20	bad	1	8.594826389
1504	2021-05-19	124	14	nøgneø	2021-05-20	bad	1	5.642534722
1502	2021-05-19	142	22	nøgneø	2021-05-20	bad	1	3.666365741
1475	2021-05-19	161	33	dead	NA	good	0	NA
1482	2021-05-19	155	26	dead	NA	good	0	NA
1484	2021-05-19	148	24	dead	NA	good	0	NA
1486	2021-05-19	140	20	dead	NA	good	0	NA
1487	2021-05-19	135	18	dead	NA	good	0	NA
1478	2021-05-19	162	38	nøgneø	NA	good	0	NA
1476	2021-05-19	152	27	nøgneø	2021-05-20	good	1	4.708761574
1477	2021-05-19	152	30	nøgneø	2021-05-20	good	1	4.167280093
1489	2021-05-19	132	20	nøgneø	2021-05-20	good	1	7.52181713
1480	2021-05-19	156	31	nøgneø	2021-05-20	good	0	NA
1481	2021-05-19	152	25	nøgneø	2021-05-20	good	0	NA
1485	2021-05-19	144	23	nøgneø	2021-05-20	good	0	NA
1488	2021-05-19	133	18	nøgneø	2021-05-20	good	0	NA
1479	2021-05-19	151	33	nøgneø	2021-05-20	good	1	5.185011574
1483	2021-05-19	144	23	nøgneø	2021-05-20	good	1	1.529409722
