# Supplementary material for: Exploring the links between swimming performance, glucocorticoid profiles, behavioral types and cardiac morphology in migrating Atlantic salmon (Salmo salar) smolts
Source: Sci Rep. 2026 Jan 16;16:5560. doi: 10.1038/s41598-026-35402-y (PMC12891565; doi:10.1038/s41598-026-35402-y)
Supplement: Supplementary file 4 — Supplementary Information 4. [file 41598_2026_35402_MOESM4_ESM.csv]

fish.ID	date_behav	date_swim	fish_type	time behavioral test	swimming activity (cm)	log(swimming activity (cm))	standard length (mm)	wet weight (g)	kfactor
20210513_round1_bad_01	05.13.2021	05.12.2021	bad	0:01:00-0:02:00	7,11918	1,96279255	150	24	0,7111
20210513_round1_bad_01	05.13.2021	05.12.2021	bad	0:02:00-0:03:00	3,30909	1,196673227	150	24	0,7111
20210513_round1_bad_01	05.13.2021	05.12.2021	bad	0:03:00-0:04:00	3,841494	1,345861353	150	24	0,7111
20210513_round1_bad_01	05.13.2021	05.12.2021	bad	0:04:00-0:05:00	3,706248	1,310020044	150	24	0,7111
20210513_round1_bad_01	05.13.2021	05.12.2021	bad	0:05:00-0:06:00	4,1067	1,412619786	150	24	0,7111
20210513_round1_bad_01	05.13.2021	05.12.2021	bad	0:06:00-0:07:00	3,451572	1,238829779	150	24	0,7111
20210513_round1_bad_01	05.13.2021	05.12.2021	bad	0:07:00-0:08:00	5,86503	1,769007597	150	24	0,7111
20210513_round1_bad_01	05.13.2021	05.12.2021	bad	0:08:00-0:09:00	3,75297	1,322547527	150	24	0,7111
20210513_round1_bad_01	05.13.2021	05.12.2021	bad	0:09:00-0:10:00	3,201108	1,163497	150	24	0,7111
20210513_round1_bad_01	05.13.2021	05.12.2021	bad	0:10:00-0:11:00	3,07938	1,124728278	150	24	0,7111
20210513_round1_bad_01	05.13.2021	05.12.2021	bad	0:11:00-0:12:00	3,754908	1,323063784	150	24	0,7111
20210513_round1_bad_01	05.13.2021	05.12.2021	bad	0:12:00-0:13:00	3,206346	1,165131971	150	24	0,7111
20210513_round1_bad_01	05.13.2021	05.12.2021	bad	0:13:00-0:14:00	2,868816	1,053899401	150	24	0,7111
20210513_round1_bad_01	05.13.2021	05.12.2021	bad	0:14:00-0:15:00	3,866628	1,352382809	150	24	0,7111
20210513_round1_bad_01	05.13.2021	05.12.2021	bad	0:15:00-0:16:00	3,289692	1,190793943	150	24	0,7111
20210513_round1_bad_01	05.13.2021	05.12.2021	bad	0:16:00-0:17:00	3,87168	1,353688521	150	24	0,7111
20210513_round1_bad_01	05.13.2021	05.12.2021	bad	0:17:00-0:18:00	2,659668	0,978201303	150	24	0,7111
20210513_round1_bad_01	05.13.2021	05.12.2021	bad	0:18:00-0:19:00	3,54696	1,266090899	150	24	0,7111
20210513_round1_bad_01	05.13.2021	05.12.2021	bad	0:19:00-0:20:00	2,735262	1,006227227	150	24	0,7111
20210513_round1_bad_02	05.13.2021	05.12.2021	bad	0:01:00-0:02:00	67,8216	4,216880728	140	19	0,6924
20210513_round1_bad_02	05.13.2021	05.12.2021	bad	0:02:00-0:03:00	86,9208	4,464997359	140	19	0,6924
20210513_round1_bad_02	05.13.2021	05.12.2021	bad	0:03:00-0:04:00	34,80846	3,549860461	140	19	0,6924
20210513_round1_bad_02	05.13.2021	05.12.2021	bad	0:04:00-0:05:00	110,2116	4,702402154	140	19	0,6924
20210513_round1_bad_02	05.13.2021	05.12.2021	bad	0:05:00-0:06:00	21,5751	3,071539872	140	19	0,6924
20210513_round1_bad_02	05.13.2021	05.12.2021	bad	0:06:00-0:07:00	41,86548	3,734461621	140	19	0,6924
20210513_round1_bad_02	05.13.2021	05.12.2021	bad	0:07:00-0:08:00	102,5352	4,630206154	140	19	0,6924
20210513_round1_bad_02	05.13.2021	05.12.2021	bad	0:08:00-0:09:00	15,68532	2,752725243	140	19	0,6924
20210513_round1_bad_02	05.13.2021	05.12.2021	bad	0:09:00-0:10:00	26,17302	3,264729109	140	19	0,6924
20210513_round1_bad_02	05.13.2021	05.12.2021	bad	0:10:00-0:11:00	15,65466	2,750768636	140	19	0,6924
20210513_round1_bad_02	05.13.2021	05.12.2021	bad	0:11:00-0:12:00	29,06466	3,369523003	140	19	0,6924
20210513_round1_bad_02	05.13.2021	05.12.2021	bad	0:12:00-0:13:00	17,56008	2,865628144	140	19	0,6924
20210513_round1_bad_02	05.13.2021	05.12.2021	bad	0:13:00-0:14:00	12,46506	2,52292953	140	19	0,6924
20210513_round1_bad_02	05.13.2021	05.12.2021	bad	0:14:00-0:15:00	13,24998	2,583996043	140	19	0,6924
20210513_round1_bad_02	05.13.2021	05.12.2021	bad	0:15:00-0:16:00	55,84224	4,022530572	140	19	0,6924
20210513_round1_bad_02	05.13.2021	05.12.2021	bad	0:16:00-0:17:00	8,3718	2,124868915	140	19	0,6924
20210513_round1_bad_02	05.13.2021	05.12.2021	bad	0:17:00-0:18:00	8,24292	2,10935465	140	19	0,6924
20210513_round1_bad_02	05.13.2021	05.12.2021	bad	0:18:00-0:19:00	41,92302	3,735835079	140	19	0,6924
20210513_round1_bad_02	05.13.2021	05.12.2021	bad	0:19:00-0:20:00	7,86018	2,061809507	140	19	0,6924
20210513_round1_bad_04	05.13.2021	05.12.2021	bad	0:01:00-0:02:00	189,3708	5,243706998	144	20	0,6698
20210513_round1_bad_04	05.13.2021	05.12.2021	bad	0:02:00-0:03:00	88,3758	4,481598177	144	20	0,6698
20210513_round1_bad_04	05.13.2021	05.12.2021	bad	0:03:00-0:04:00	96,1068	4,565460073	144	20	0,6698
20210513_round1_bad_04	05.13.2021	05.12.2021	bad	0:04:00-0:05:00	83,6004	4,426048305	144	20	0,6698
20210513_round1_bad_04	05.13.2021	05.12.2021	bad	0:05:00-0:06:00	86,4096	4,459098781	144	20	0,6698
20210513_round1_bad_04	05.13.2021	05.12.2021	bad	0:06:00-0:07:00	79,0398	4,369951523	144	20	0,6698
20210513_round1_bad_04	05.13.2021	05.12.2021	bad	0:07:00-0:08:00	69,2916	4,238323687	144	20	0,6698
20210513_round1_bad_04	05.13.2021	05.12.2021	bad	0:08:00-0:09:00	10,9248	2,391035434	144	20	0,6698
20210513_round1_bad_04	05.13.2021	05.12.2021	bad	0:09:00-0:10:00	81,3414	4,398655112	144	20	0,6698
20210513_round1_bad_04	05.13.2021	05.12.2021	bad	0:10:00-0:11:00	39,88134	3,685908545	144	20	0,6698
20210513_round1_bad_04	05.13.2021	05.12.2021	bad	0:11:00-0:12:00	60,3306	4,099839438	144	20	0,6698
20210513_round1_bad_04	05.13.2021	05.12.2021	bad	0:12:00-0:13:00	56,21856	4,029246951	144	20	0,6698
20210513_round1_bad_04	05.13.2021	05.12.2021	bad	0:13:00-0:14:00	24,89748	3,214766594	144	20	0,6698
20210513_round1_bad_04	05.13.2021	05.12.2021	bad	0:14:00-0:15:00	5,694912	1,739573145	144	20	0,6698
20210513_round1_bad_04	05.13.2021	05.12.2021	bad	0:15:00-0:16:00	23,32596	3,149566903	144	20	0,6698
20210513_round1_bad_04	05.13.2021	05.12.2021	bad	0:16:00-0:17:00	103,062	4,635330749	144	20	0,6698
20210513_round1_bad_04	05.13.2021	05.12.2021	bad	0:17:00-0:18:00	69,6522	4,243514286	144	20	0,6698
20210513_round1_bad_04	05.13.2021	05.12.2021	bad	0:18:00-0:19:00	120,183	4,789015581	144	20	0,6698
20210513_round1_bad_04	05.13.2021	05.12.2021	bad	0:19:00-0:20:00	68,7852	4,230988606	144	20	0,6698
20210513_round1_bad_05	05.13.2021	05.12.2021	bad	0:01:00-0:02:00	35,81352	3,578325476	134	18	0,7481
20210513_round1_bad_05	05.13.2021	05.12.2021	bad	0:02:00-0:03:00	50,48982	3,921771732	134	18	0,7481
20210513_round1_bad_05	05.13.2021	05.12.2021	bad	0:03:00-0:04:00	46,53102	3,840119187	134	18	0,7481
20210513_round1_bad_05	05.13.2021	05.12.2021	bad	0:04:00-0:05:00	50,30274	3,918059549	134	18	0,7481
20210513_round1_bad_05	05.13.2021	05.12.2021	bad	0:05:00-0:06:00	18,68352	2,927641852	134	18	0,7481
20210513_round1_bad_05	05.13.2021	05.12.2021	bad	0:06:00-0:07:00	52,26984	3,956419532	134	18	0,7481
20210513_round1_bad_05	05.13.2021	05.12.2021	bad	0:07:00-0:08:00	46,32948	3,835778476	134	18	0,7481
20210513_round1_bad_05	05.13.2021	05.12.2021	bad	0:08:00-0:09:00	35,39556	3,566586389	134	18	0,7481
20210513_round1_bad_05	05.13.2021	05.12.2021	bad	0:09:00-0:10:00	21,31962	3,059627775	134	18	0,7481
20210513_round1_bad_05	05.13.2021	05.12.2021	bad	0:10:00-0:11:00	33,40794	3,508793596	134	18	0,7481
20210513_round1_bad_05	05.13.2021	05.12.2021	bad	0:11:00-0:12:00	17,25882	2,848323317	134	18	0,7481
20210513_round1_bad_05	05.13.2021	05.12.2021	bad	0:12:00-0:13:00	6,72594	1,905971693	134	18	0,7481
20210513_round1_bad_05	05.13.2021	05.12.2021	bad	0:13:00-0:14:00	32,21832	3,472535235	134	18	0,7481
20210513_round1_bad_05	05.13.2021	05.12.2021	bad	0:14:00-0:15:00	5,938992	1,781539422	134	18	0,7481
20210513_round1_bad_05	05.13.2021	05.12.2021	bad	0:15:00-0:16:00	13,0614	2,569661316	134	18	0,7481
20210513_round1_bad_05	05.13.2021	05.12.2021	bad	0:16:00-0:17:00	28,12164	3,336539387	134	18	0,7481
20210513_round1_bad_05	05.13.2021	05.12.2021	bad	0:17:00-0:18:00	18,08208	2,894921393	134	18	0,7481
20210513_round1_bad_05	05.13.2021	05.12.2021	bad	0:18:00-0:19:00	8,22504	2,10718316	134	18	0,7481
20210513_round1_bad_05	05.13.2021	05.12.2021	bad	0:19:00-0:20:00	10,05672	2,308241068	134	18	0,7481
20210513_round1_bad_09	05.13.2021	05.12.2021	bad	0:01:00-0:02:00	5,0922	1,627709957	143	21	0,7181
20210513_round1_bad_09	05.13.2021	05.12.2021	bad	0:02:00-0:03:00	4,408638	1,483565798	143	21	0,7181
20210513_round1_bad_09	05.13.2021	05.12.2021	bad	0:03:00-0:04:00	5,434986	1,692856945	143	21	0,7181
20210513_round1_bad_09	05.13.2021	05.12.2021	bad	0:04:00-0:05:00	6,0099	1,793408109	143	21	0,7181
20210513_round1_bad_09	05.13.2021	05.12.2021	bad	0:05:00-0:06:00	8,59032	2,150635988	143	21	0,7181
20210513_round1_bad_09	05.13.2021	05.12.2021	bad	0:06:00-0:07:00	8,37648	2,125427779	143	21	0,7181
20210513_round1_bad_09	05.13.2021	05.12.2021	bad	0:07:00-0:08:00	57,5481	4,05262112	143	21	0,7181
20210513_round1_bad_09	05.13.2021	05.12.2021	bad	0:08:00-0:09:00	91,9626	4,521381973	143	21	0,7181
20210513_round1_bad_09	05.13.2021	05.12.2021	bad	0:09:00-0:10:00	3,068778	1,121279437	143	21	0,7181
20210513_round1_bad_09	05.13.2021	05.12.2021	bad	0:10:00-0:11:00	4,294488	1,45733234	143	21	0,7181
20210513_round1_bad_09	05.13.2021	05.12.2021	bad	0:11:00-0:12:00	5,305308	1,668707829	143	21	0,7181
20210513_round1_bad_09	05.13.2021	05.12.2021	bad	0:12:00-0:13:00	42,378	3,74662936	143	21	0,7181
20210513_round1_bad_09	05.13.2021	05.12.2021	bad	0:13:00-0:14:00	105,0798	4,654720062	143	21	0,7181
20210513_round1_bad_09	05.13.2021	05.12.2021	bad	0:14:00-0:15:00	16,00164	2,772691217	143	21	0,7181
20210513_round1_bad_09	05.13.2021	05.12.2021	bad	0:15:00-0:16:00	7,72002	2,043816955	143	21	0,7181
20210513_round1_bad_09	05.13.2021	05.12.2021	bad	0:16:00-0:17:00	10,01208	2,303792364	143	21	0,7181
20210513_round1_bad_09	05.13.2021	05.12.2021	bad	0:17:00-0:18:00	48,55176	3,882630445	143	21	0,7181
20210513_round1_bad_09	05.13.2021	05.12.2021	bad	0:18:00-0:19:00	50,38122	3,919618487	143	21	0,7181
20210513_round1_bad_09	05.13.2021	05.12.2021	bad	0:19:00-0:20:00	24,91134	3,215323121	143	21	0,7181
20210513_round1_bad_10	05.13.2021	05.12.2021	bad	0:01:00-0:02:00	26,3343	3,270872272	145	24	0,7872
20210513_round1_bad_10	05.13.2021	05.12.2021	bad	0:02:00-0:03:00	21,92766	3,087748854	145	24	0,7872
20210513_round1_bad_10	05.13.2021	05.12.2021	bad	0:03:00-0:04:00	24,27618	3,189495623	145	24	0,7872
20210513_round1_bad_10	05.13.2021	05.12.2021	bad	0:04:00-0:05:00	60,9228	4,109607489	145	24	0,7872
20210513_round1_bad_10	05.13.2021	05.12.2021	bad	0:05:00-0:06:00	17,0184	2,834295112	145	24	0,7872
20210513_round1_bad_10	05.13.2021	05.12.2021	bad	0:06:00-0:07:00	23,26554	3,146973296	145	24	0,7872
20210513_round1_bad_10	05.13.2021	05.12.2021	bad	0:07:00-0:08:00	38,01558	3,637996076	145	24	0,7872
20210513_round1_bad_10	05.13.2021	05.12.2021	bad	0:08:00-0:09:00	29,20704	3,374409776	145	24	0,7872
20210513_round1_bad_10	05.13.2021	05.12.2021	bad	0:09:00-0:10:00	49,90944	3,910210163	145	24	0,7872
20210513_round1_bad_10	05.13.2021	05.12.2021	bad	0:10:00-0:11:00	54,71418	4,002122908	145	24	0,7872
20210513_round1_bad_10	05.13.2021	05.12.2021	bad	0:11:00-0:12:00	42,45924	3,748544557	145	24	0,7872
20210513_round1_bad_10	05.13.2021	05.12.2021	bad	0:12:00-0:13:00	22,7157	3,123056315	145	24	0,7872
20210513_round1_bad_10	05.13.2021	05.12.2021	bad	0:13:00-0:14:00	41,76288	3,732007907	145	24	0,7872
20210513_round1_bad_10	05.13.2021	05.12.2021	bad	0:14:00-0:15:00	48,53574	3,882300434	145	24	0,7872
20210513_round1_bad_10	05.13.2021	05.12.2021	bad	0:15:00-0:16:00	60,9258	4,10965673	145	24	0,7872
20210513_round1_bad_10	05.13.2021	05.12.2021	bad	0:16:00-0:17:00	42,2763	3,744226645	145	24	0,7872
20210513_round1_bad_10	05.13.2021	05.12.2021	bad	0:17:00-0:18:00	45,98916	3,828405717	145	24	0,7872
20210513_round1_bad_10	05.13.2021	05.12.2021	bad	0:18:00-0:19:00	36,42102	3,59514608	145	24	0,7872
20210513_round1_bad_10	05.13.2021	05.12.2021	bad	0:19:00-0:20:00	48,88296	3,889428869	145	24	0,7872
20210513_round2_good_04	05.13.2021	05.12.2021	good	0:01:00-0:02:00	3,086808	1,127137547	140	21	0,7653
20210513_round2_good_04	05.13.2021	05.12.2021	good	0:02:00-0:03:00	2,806068	1,031784215	140	21	0,7653
20210513_round2_good_04	05.13.2021	05.12.2021	good	0:03:00-0:04:00	2,922474	1,072430518	140	21	0,7653
20210513_round2_good_04	05.13.2021	05.12.2021	good	0:04:00-0:05:00	2,624322	0,964822577	140	21	0,7653
20210513_round2_good_04	05.13.2021	05.12.2021	good	0:05:00-0:06:00	2,809548	1,033023616	140	21	0,7653
20210513_round2_good_04	05.13.2021	05.12.2021	good	0:06:00-0:07:00	3,28809	1,190306849	140	21	0,7653
20210513_round2_good_04	05.13.2021	05.12.2021	good	0:07:00-0:08:00	3,038418	1,111336985	140	21	0,7653
20210513_round2_good_04	05.13.2021	05.12.2021	good	0:08:00-0:09:00	2,810712	1,033437832	140	21	0,7653
20210513_round2_good_04	05.13.2021	05.12.2021	good	0:09:00-0:10:00	3,25095	1,178947261	140	21	0,7653
20210513_round2_good_04	05.13.2021	05.12.2021	good	0:10:00-0:11:00	3,062232	1,119144062	140	21	0,7653
20210513_round2_good_04	05.13.2021	05.12.2021	good	0:11:00-0:12:00	5,126568	1,634436429	140	21	0,7653
20210513_round2_good_04	05.13.2021	05.12.2021	good	0:12:00-0:13:00	2,765472	1,017211326	140	21	0,7653
20210513_round2_good_04	05.13.2021	05.12.2021	good	0:13:00-0:14:00	2,309346	0,836964368	140	21	0,7653
20210513_round2_good_04	05.13.2021	05.12.2021	good	0:14:00-0:15:00	2,478588	0,907689043	140	21	0,7653
20210513_round2_good_04	05.13.2021	05.12.2021	good	0:15:00-0:16:00	2,54916	0,935763893	140	21	0,7653
20210513_round2_good_04	05.13.2021	05.12.2021	good	0:16:00-0:17:00	35,67306	3,574395782	140	21	0,7653
20210513_round2_good_04	05.13.2021	05.12.2021	good	0:17:00-0:18:00	13,73796	2,620162804	140	21	0,7653
20210513_round2_good_04	05.13.2021	05.12.2021	good	0:18:00-0:19:00	10,04862	2,307435312	140	21	0,7653
20210513_round2_good_04	05.13.2021	05.12.2021	good	0:19:00-0:20:00	19,8996	2,990699631	140	21	0,7653
20210519_round1_bad_01	05.19.2021	05.18.2021	bad	0:01:00-0:02:00	9,67176	2,269210299	140	21	0,7653
20210519_round1_bad_01	05.19.2021	05.18.2021	bad	0:02:00-0:03:00	14,44044	2,670032604	140	21	0,7653
20210519_round1_bad_01	05.19.2021	05.18.2021	bad	0:03:00-0:04:00	18,96804	2,942755458	140	21	0,7653
20210519_round1_bad_01	05.19.2021	05.18.2021	bad	0:04:00-0:05:00	29,96538	3,400042715	140	21	0,7653
20210519_round1_bad_01	05.19.2021	05.18.2021	bad	0:05:00-0:06:00	33,56154	3,513380769	140	21	0,7653
20210519_round1_bad_01	05.19.2021	05.18.2021	bad	0:06:00-0:07:00	17,45304	2,859513846	140	21	0,7653
20210519_round1_bad_01	05.19.2021	05.18.2021	bad	0:07:00-0:08:00	35,19732	3,560969943	140	21	0,7653
20210519_round1_bad_01	05.19.2021	05.18.2021	bad	0:08:00-0:09:00	34,69584	3,546619795	140	21	0,7653
20210519_round1_bad_01	05.19.2021	05.18.2021	bad	0:09:00-0:10:00	32,2953	3,474921709	140	21	0,7653
20210519_round1_bad_01	05.19.2021	05.18.2021	bad	0:10:00-0:11:00	20,55474	3,023091571	140	21	0,7653
20210519_round1_bad_01	05.19.2021	05.18.2021	bad	0:11:00-0:12:00	29,73108	3,392192963	140	21	0,7653
20210519_round1_bad_01	05.19.2021	05.18.2021	bad	0:12:00-0:13:00	23,2836	3,14774925	140	21	0,7653
20210519_round1_bad_01	05.19.2021	05.18.2021	bad	0:13:00-0:14:00	19,9206	2,991754372	140	21	0,7653
20210519_round1_bad_01	05.19.2021	05.18.2021	bad	0:14:00-0:15:00	20,3457	3,012869587	140	21	0,7653
20210519_round1_bad_01	05.19.2021	05.18.2021	bad	0:15:00-0:16:00	17,23476	2,846928275	140	21	0,7653
20210519_round1_bad_01	05.19.2021	05.18.2021	bad	0:16:00-0:17:00	19,0698	2,948105932	140	21	0,7653
20210519_round1_bad_01	05.19.2021	05.18.2021	bad	0:17:00-0:18:00	16,57698	2,808014986	140	21	0,7653
20210519_round1_bad_01	05.19.2021	05.18.2021	bad	0:18:00-0:19:00	22,10166	3,095652719	140	21	0,7653
20210519_round1_bad_01	05.19.2021	05.18.2021	bad	0:19:00-0:20:00	25,57644	3,241671615	140	21	0,7653
20210519_round1_bad_02	05.19.2021	05.18.2021	bad	0:01:00-0:02:00	6,24696	1,832094945	130	19	0,8648
20210519_round1_bad_02	05.19.2021	05.18.2021	bad	0:02:00-0:03:00	8,79396	2,174065122	130	19	0,8648
20210519_round1_bad_02	05.19.2021	05.18.2021	bad	0:03:00-0:04:00	6,46878	1,866987528	130	19	0,8648
20210519_round1_bad_02	05.19.2021	05.18.2021	bad	0:04:00-0:05:00	29,39526	3,380833437	130	19	0,8648
20210519_round1_bad_02	05.19.2021	05.18.2021	bad	0:05:00-0:06:00	130,2774	4,869666023	130	19	0,8648
20210519_round1_bad_02	05.19.2021	05.18.2021	bad	0:06:00-0:07:00	42,57606	3,751292123	130	19	0,8648
20210519_round1_bad_02	05.19.2021	05.18.2021	bad	0:07:00-0:08:00	55,623	4,018596785	130	19	0,8648
20210519_round1_bad_02	05.19.2021	05.18.2021	bad	0:08:00-0:09:00	25,9233	3,255142178	130	19	0,8648
20210519_round1_bad_02	05.19.2021	05.18.2021	bad	0:09:00-0:10:00	25,65672	3,244805526	130	19	0,8648
20210519_round1_bad_02	05.19.2021	05.18.2021	bad	0:10:00-0:11:00	32,5701	3,48339469	130	19	0,8648
20210519_round1_bad_02	05.19.2021	05.18.2021	bad	0:11:00-0:12:00	34,53204	3,541887589	130	19	0,8648
20210519_round1_bad_02	05.19.2021	05.18.2021	bad	0:12:00-0:13:00	51,83592	3,948083345	130	19	0,8648
20210519_round1_bad_02	05.19.2021	05.18.2021	bad	0:13:00-0:14:00	21,88272	3,085697284	130	19	0,8648
20210519_round1_bad_02	05.19.2021	05.18.2021	bad	0:14:00-0:15:00	13,19082	2,579521133	130	19	0,8648
20210519_round1_bad_02	05.19.2021	05.18.2021	bad	0:15:00-0:16:00	11,58072	2,449341646	130	19	0,8648
20210519_round1_bad_02	05.19.2021	05.18.2021	bad	0:16:00-0:17:00	7,55322	2,021973962	130	19	0,8648
20210519_round1_bad_02	05.19.2021	05.18.2021	bad	0:17:00-0:18:00	17,54964	2,865033437	130	19	0,8648
20210519_round1_bad_02	05.19.2021	05.18.2021	bad	0:18:00-0:19:00	18,86886	2,937512944	130	19	0,8648
20210519_round1_bad_02	05.19.2021	05.18.2021	bad	0:19:00-0:20:00	66,5346	4,197722113	130	19	0,8648
20210519_round1_bad_03	05.19.2021	05.18.2021	bad	0:01:00-0:02:00	10,2702	2,329246498	120	16	0,9259
20210519_round1_bad_03	05.19.2021	05.18.2021	bad	0:02:00-0:03:00	14,18964	2,652512121	120	16	0,9259
20210519_round1_bad_03	05.19.2021	05.18.2021	bad	0:03:00-0:04:00	6,93108	1,936015645	120	16	0,9259
20210519_round1_bad_03	05.19.2021	05.18.2021	bad	0:04:00-0:05:00	10,82214	2,381594036	120	16	0,9259
20210519_round1_bad_03	05.19.2021	05.18.2021	bad	0:05:00-0:06:00	17,95824	2,888049063	120	16	0,9259
20210519_round1_bad_03	05.19.2021	05.18.2021	bad	0:06:00-0:07:00	8,71122	2,16461185	120	16	0,9259
20210519_round1_bad_03	05.19.2021	05.18.2021	bad	0:07:00-0:08:00	5,873898	1,770518468	120	16	0,9259
20210519_round1_bad_03	05.19.2021	05.18.2021	bad	0:08:00-0:09:00	6,58104	1,884192788	120	16	0,9259
20210519_round1_bad_03	05.19.2021	05.18.2021	bad	0:09:00-0:10:00	14,77956	2,693245145	120	16	0,9259
20210519_round1_bad_03	05.19.2021	05.18.2021	bad	0:10:00-0:11:00	16,51722	2,804403473	120	16	0,9259
20210519_round1_bad_03	05.19.2021	05.18.2021	bad	0:11:00-0:12:00	23,80404	3,169855314	120	16	0,9259
20210519_round1_bad_03	05.19.2021	05.18.2021	bad	0:12:00-0:13:00	21,31908	3,059602446	120	16	0,9259
20210519_round1_bad_03	05.19.2021	05.18.2021	bad	0:13:00-0:14:00	27,45642	3,31260002	120	16	0,9259
20210519_round1_bad_03	05.19.2021	05.18.2021	bad	0:14:00-0:15:00	42,4023	3,747202606	120	16	0,9259
20210519_round1_bad_03	05.19.2021	05.18.2021	bad	0:15:00-0:16:00	14,83986	2,697316804	120	16	0,9259
20210519_round1_bad_03	05.19.2021	05.18.2021	bad	0:16:00-0:17:00	18,24252	2,903755133	120	16	0,9259
20210519_round1_bad_03	05.19.2021	05.18.2021	bad	0:17:00-0:18:00	9,76416	2,278718539	120	16	0,9259
20210519_round1_bad_03	05.19.2021	05.18.2021	bad	0:18:00-0:19:00	10,0758	2,310136509	120	16	0,9259
20210519_round1_bad_03	05.19.2021	05.18.2021	bad	0:19:00-0:20:00	13,96566	2,636601459	120	16	0,9259
20210519_round1_bad_04	05.19.2021	05.18.2021	bad	0:01:00-0:02:00	44,65044	3,798864162	130	18	0,8193
20210519_round1_bad_04	05.19.2021	05.18.2021	bad	0:02:00-0:03:00	12,39012	2,516899381	130	18	0,8193
20210519_round1_bad_04	05.19.2021	05.18.2021	bad	0:03:00-0:04:00	16,82148	2,822656641	130	18	0,8193
20210519_round1_bad_04	05.19.2021	05.18.2021	bad	0:04:00-0:05:00	37,7289	3,630426379	130	18	0,8193
20210519_round1_bad_04	05.19.2021	05.18.2021	bad	0:05:00-0:06:00	7,42764	2,005208177	130	18	0,8193
20210519_round1_bad_04	05.19.2021	05.18.2021	bad	0:06:00-0:07:00	10,13172	2,315671097	130	18	0,8193
20210519_round1_bad_04	05.19.2021	05.18.2021	bad	0:07:00-0:08:00	17,77146	2,8775938	130	18	0,8193
20210519_round1_bad_04	05.19.2021	05.18.2021	bad	0:08:00-0:09:00	31,4592	3,448691468	130	18	0,8193
20210519_round1_bad_04	05.19.2021	05.18.2021	bad	0:09:00-0:10:00	14,9397	2,704022099	130	18	0,8193
20210519_round1_bad_04	05.19.2021	05.18.2021	bad	0:10:00-0:11:00	15,42696	2,736116628	130	18	0,8193
20210519_round1_bad_04	05.19.2021	05.18.2021	bad	0:11:00-0:12:00	13,56246	2,607305682	130	18	0,8193
20210519_round1_bad_04	05.19.2021	05.18.2021	bad	0:12:00-0:13:00	7,69962	2,041170977	130	18	0,8193
20210519_round1_bad_04	05.19.2021	05.18.2021	bad	0:13:00-0:14:00	16,96122	2,830929562	130	18	0,8193
20210519_round1_bad_04	05.19.2021	05.18.2021	bad	0:14:00-0:15:00	11,78046	2,466442227	130	18	0,8193
20210519_round1_bad_04	05.19.2021	05.18.2021	bad	0:15:00-0:16:00	16,3224	2,792538398	130	18	0,8193
20210519_round1_bad_04	05.19.2021	05.18.2021	bad	0:16:00-0:17:00	5,527518	1,70973889	130	18	0,8193
20210519_round1_bad_04	05.19.2021	05.18.2021	bad	0:17:00-0:18:00	12,28116	2,508066381	130	18	0,8193
20210519_round1_bad_04	05.19.2021	05.18.2021	bad	0:18:00-0:19:00	7,00572	1,946726958	130	18	0,8193
20210519_round1_bad_04	05.19.2021	05.18.2021	bad	0:19:00-0:20:00	11,87646	2,47455829	130	18	0,8193
20210519_round1_bad_05	05.19.2021	05.18.2021	bad	0:01:00-0:02:00	68,154	4,22176985	150	26	0,7704
20210519_round1_bad_05	05.19.2021	05.18.2021	bad	0:02:00-0:03:00	70,8306	4,260291111	150	26	0,7704
20210519_round1_bad_05	05.19.2021	05.18.2021	bad	0:03:00-0:04:00	57,04038	4,043759438	150	26	0,7704
20210519_round1_bad_05	05.19.2021	05.18.2021	bad	0:04:00-0:05:00	76,9074	4,342602101	150	26	0,7704
20210519_round1_bad_05	05.19.2021	05.18.2021	bad	0:05:00-0:06:00	66,8778	4,202867073	150	26	0,7704
20210519_round1_bad_05	05.19.2021	05.18.2021	bad	0:06:00-0:07:00	63,6066	4,152717239	150	26	0,7704
20210519_round1_bad_05	05.19.2021	05.18.2021	bad	0:07:00-0:08:00	66,0696	4,190708732	150	26	0,7704
20210519_round1_bad_05	05.19.2021	05.18.2021	bad	0:08:00-0:09:00	68,5956	4,228228393	150	26	0,7704
20210519_round1_bad_05	05.19.2021	05.18.2021	bad	0:09:00-0:10:00	71,1636	4,264981452	150	26	0,7704
20210519_round1_bad_05	05.19.2021	05.18.2021	bad	0:10:00-0:11:00	69,717	4,24444419	150	26	0,7704
20210519_round1_bad_05	05.19.2021	05.18.2021	bad	0:11:00-0:12:00	65,0694	4,175454393	150	26	0,7704
20210519_round1_bad_05	05.19.2021	05.18.2021	bad	0:12:00-0:13:00	70,1304	4,250356366	150	26	0,7704
20210519_round1_bad_05	05.19.2021	05.18.2021	bad	0:13:00-0:14:00	79,7772	4,379237749	150	26	0,7704
20210519_round1_bad_05	05.19.2021	05.18.2021	bad	0:14:00-0:15:00	52,41012	3,959099702	150	26	0,7704
20210519_round1_bad_05	05.19.2021	05.18.2021	bad	0:15:00-0:16:00	96,4728	4,569261103	150	26	0,7704
20210519_round1_bad_05	05.19.2021	05.18.2021	bad	0:16:00-0:17:00	77,8218	4,354421598	150	26	0,7704
20210519_round1_bad_05	05.19.2021	05.18.2021	bad	0:17:00-0:18:00	73,6722	4,299625523	150	26	0,7704
20210519_round1_bad_05	05.19.2021	05.18.2021	bad	0:18:00-0:19:00	67,7202	4,215384511	150	26	0,7704
20210519_round1_bad_05	05.19.2021	05.18.2021	bad	0:19:00-0:20:00	68,3334	4,224398666	150	26	0,7704
20210519_round1_bad_06	05.19.2021	05.18.2021	bad	0:01:00-0:02:00	8,9892	2,196023857	130	18	0,8193
20210519_round1_bad_06	05.19.2021	05.18.2021	bad	0:02:00-0:03:00	6,81714	1,919440029	130	18	0,8193
20210519_round1_bad_06	05.19.2021	05.18.2021	bad	0:03:00-0:04:00	13,35738	2,592069041	130	18	0,8193
20210519_round1_bad_06	05.19.2021	05.18.2021	bad	0:04:00-0:05:00	18,24264	2,903761711	130	18	0,8193
20210519_round1_bad_06	05.19.2021	05.18.2021	bad	0:05:00-0:06:00	6,82404	1,920451672	130	18	0,8193
20210519_round1_bad_06	05.19.2021	05.18.2021	bad	0:06:00-0:07:00	16,48056	2,802181504	130	18	0,8193
20210519_round1_bad_06	05.19.2021	05.18.2021	bad	0:07:00-0:08:00	20,29062	3,01015871	130	18	0,8193
20210519_round1_bad_06	05.19.2021	05.18.2021	bad	0:08:00-0:09:00	11,92476	2,478616911	130	18	0,8193
20210519_round1_bad_06	05.19.2021	05.18.2021	bad	0:09:00-0:10:00	8,73756	2,167630974	130	18	0,8193
20210519_round1_bad_06	05.19.2021	05.18.2021	bad	0:10:00-0:11:00	5,562096	1,715975016	130	18	0,8193
20210519_round1_bad_06	05.19.2021	05.18.2021	bad	0:11:00-0:12:00	5,60001	1,722768383	130	18	0,8193
20210519_round1_bad_06	05.19.2021	05.18.2021	bad	0:12:00-0:13:00	5,675526	1,736163246	130	18	0,8193
20210519_round1_bad_06	05.19.2021	05.18.2021	bad	0:13:00-0:14:00	14,53578	2,676613196	130	18	0,8193
20210519_round1_bad_06	05.19.2021	05.18.2021	bad	0:14:00-0:15:00	23,7699	3,168420074	130	18	0,8193
20210519_round1_bad_06	05.19.2021	05.18.2021	bad	0:15:00-0:16:00	8,8674	2,18238163	130	18	0,8193
20210519_round1_bad_06	05.19.2021	05.18.2021	bad	0:16:00-0:17:00	9,32556	2,232759017	130	18	0,8193
20210519_round1_bad_06	05.19.2021	05.18.2021	bad	0:17:00-0:18:00	8,67408	2,160339268	130	18	0,8193
20210519_round1_bad_06	05.19.2021	05.18.2021	bad	0:18:00-0:19:00	7,2897	1,986462393	130	18	0,8193
20210519_round1_bad_06	05.19.2021	05.18.2021	bad	0:19:00-0:20:00	11,9649	2,481977364	130	18	0,8193
20210519_round1_bad_07	05.19.2021	05.18.2021	bad	0:01:00-0:02:00	40,74204	3,707260483	130	18	0,8193
20210519_round1_bad_07	05.19.2021	05.18.2021	bad	0:02:00-0:03:00	40,8969	3,711054266	130	18	0,8193
20210519_round1_bad_07	05.19.2021	05.18.2021	bad	0:03:00-0:04:00	49,7067	3,906139733	130	18	0,8193
20210519_round1_bad_07	05.19.2021	05.18.2021	bad	0:04:00-0:05:00	51,14958	3,934754281	130	18	0,8193
20210519_round1_bad_07	05.19.2021	05.18.2021	bad	0:05:00-0:06:00	62,6988	4,138342309	130	18	0,8193
20210519_round1_bad_07	05.19.2021	05.18.2021	bad	0:06:00-0:07:00	49,48968	3,901764163	130	18	0,8193
20210519_round1_bad_07	05.19.2021	05.18.2021	bad	0:07:00-0:08:00	43,93932	3,782809591	130	18	0,8193
20210519_round1_bad_07	05.19.2021	05.18.2021	bad	0:08:00-0:09:00	16,18638	2,784170148	130	18	0,8193
20210519_round1_bad_07	05.19.2021	05.18.2021	bad	0:09:00-0:10:00	34,92432	3,553183435	130	18	0,8193
20210519_round1_bad_07	05.19.2021	05.18.2021	bad	0:10:00-0:11:00	41,6025	3,728160262	130	18	0,8193
20210519_round1_bad_07	05.19.2021	05.18.2021	bad	0:11:00-0:12:00	16,19106	2,784459238	130	18	0,8193
20210519_round1_bad_07	05.19.2021	05.18.2021	bad	0:12:00-0:13:00	28,8891	3,363464361	130	18	0,8193
20210519_round1_bad_07	05.19.2021	05.18.2021	bad	0:13:00-0:14:00	16,1766	2,783565754	130	18	0,8193
20210519_round1_bad_07	05.19.2021	05.18.2021	bad	0:14:00-0:15:00	13,15002	2,57642328	130	18	0,8193
20210519_round1_bad_07	05.19.2021	05.18.2021	bad	0:15:00-0:16:00	15,77778	2,758602621	130	18	0,8193
20210519_round1_bad_07	05.19.2021	05.18.2021	bad	0:16:00-0:17:00	15,3957	2,73408825	130	18	0,8193
20210519_round1_bad_07	05.19.2021	05.18.2021	bad	0:17:00-0:18:00	12,30846	2,510286831	130	18	0,8193
20210519_round1_bad_07	05.19.2021	05.18.2021	bad	0:18:00-0:19:00	10,29864	2,332011848	130	18	0,8193
20210519_round1_bad_07	05.19.2021	05.18.2021	bad	0:19:00-0:20:00	12,76362	2,546598937	130	18	0,8193
20210519_round2_good_01	05.19.2021	05.18.2021	good	0:01:00-0:02:00	32,9799	3,495898285	150	29	0,8593
20210519_round2_good_01	05.19.2021	05.18.2021	good	0:02:00-0:03:00	29,45046	3,38270953	150	29	0,8593
20210519_round2_good_01	05.19.2021	05.18.2021	good	0:03:00-0:04:00	42,44688	3,748253412	150	29	0,8593
20210519_round2_good_01	05.19.2021	05.18.2021	good	0:04:00-0:05:00	40,60464	3,703882346	150	29	0,8593
20210519_round2_good_01	05.19.2021	05.18.2021	good	0:05:00-0:06:00	42,70836	3,754394686	150	29	0,8593
20210519_round2_good_01	05.19.2021	05.18.2021	good	0:06:00-0:07:00	40,47906	3,700784803	150	29	0,8593
20210519_round2_good_01	05.19.2021	05.18.2021	good	0:07:00-0:08:00	26,3787	3,272556866	150	29	0,8593
20210519_round2_good_01	05.19.2021	05.18.2021	good	0:08:00-0:09:00	23,14788	3,1419032	150	29	0,8593
20210519_round2_good_01	05.19.2021	05.18.2021	good	0:09:00-0:10:00	29,87622	3,397062846	150	29	0,8593
20210519_round2_good_01	05.19.2021	05.18.2021	good	0:10:00-0:11:00	35,1561	3,559798145	150	29	0,8593
20210519_round2_good_01	05.19.2021	05.18.2021	good	0:11:00-0:12:00	28,86852	3,362751728	150	29	0,8593
20210519_round2_good_01	05.19.2021	05.18.2021	good	0:12:00-0:13:00	28,61268	3,353849976	150	29	0,8593
20210519_round2_good_01	05.19.2021	05.18.2021	good	0:13:00-0:14:00	26,23308	3,26702121	150	29	0,8593
20210519_round2_good_01	05.19.2021	05.18.2021	good	0:14:00-0:15:00	24,38766	3,194077267	150	29	0,8593
20210519_round2_good_01	05.19.2021	05.18.2021	good	0:15:00-0:16:00	25,58394	3,241964811	150	29	0,8593
20210519_round2_good_01	05.19.2021	05.18.2021	good	0:16:00-0:17:00	26,60034	3,280923998	150	29	0,8593
20210519_round2_good_01	05.19.2021	05.18.2021	good	0:17:00-0:18:00	20,97432	3,043298832	150	29	0,8593
20210519_round2_good_01	05.19.2021	05.18.2021	good	0:18:00-0:19:00	24,31326	3,191021881	150	29	0,8593
20210519_round2_good_01	05.19.2021	05.18.2021	good	0:19:00-0:20:00	26,8242	3,289304465	150	29	0,8593
20210519_round2_good_02	05.19.2021	05.18.2021	good	0:01:00-0:02:00	6,0633	1,802254206	140	26	0,9475
20210519_round2_good_02	05.19.2021	05.18.2021	good	0:02:00-0:03:00	4,576638	1,520964667	140	26	0,9475
20210519_round2_good_02	05.19.2021	05.18.2021	good	0:03:00-0:04:00	5,219322	1,652367508	140	26	0,9475
20210519_round2_good_02	05.19.2021	05.18.2021	good	0:04:00-0:05:00	5,222646	1,65300417	140	26	0,9475
20210519_round2_good_02	05.19.2021	05.18.2021	good	0:05:00-0:06:00	5,150352	1,639065062	140	26	0,9475
20210519_round2_good_02	05.19.2021	05.18.2021	good	0:06:00-0:07:00	5,725134	1,744865955	140	26	0,9475
20210519_round2_good_02	05.19.2021	05.18.2021	good	0:07:00-0:08:00	4,902738	1,589793825	140	26	0,9475
20210519_round2_good_02	05.19.2021	05.18.2021	good	0:08:00-0:09:00	6,22134	1,827985318	140	26	0,9475
20210519_round2_good_02	05.19.2021	05.18.2021	good	0:09:00-0:10:00	5,597724	1,722360087	140	26	0,9475
20210519_round2_good_02	05.19.2021	05.18.2021	good	0:10:00-0:11:00	5,27034	1,662094877	140	26	0,9475
20210519_round2_good_02	05.19.2021	05.18.2021	good	0:11:00-0:12:00	5,746452	1,748582621	140	26	0,9475
20210519_round2_good_02	05.19.2021	05.18.2021	good	0:12:00-0:13:00	5,254974	1,659175057	140	26	0,9475
20210519_round2_good_02	05.19.2021	05.18.2021	good	0:13:00-0:14:00	5,436132	1,693067779	140	26	0,9475
20210519_round2_good_02	05.19.2021	05.18.2021	good	0:14:00-0:15:00	6,6777	1,898773617	140	26	0,9475
20210519_round2_good_02	05.19.2021	05.18.2021	good	0:15:00-0:16:00	5,681328	1,737185008	140	26	0,9475
20210519_round2_good_02	05.19.2021	05.18.2021	good	0:16:00-0:17:00	5,951358	1,783619429	140	26	0,9475
20210519_round2_good_02	05.19.2021	05.18.2021	good	0:17:00-0:18:00	9,93576	2,29614037	140	26	0,9475
20210519_round2_good_02	05.19.2021	05.18.2021	good	0:18:00-0:19:00	7,47726	2,011866415	140	26	0,9475
20210519_round2_good_02	05.19.2021	05.18.2021	good	0:19:00-0:20:00	7,45692	2,00914246	140	26	0,9475
20210519_round2_good_03	05.19.2021	05.18.2021	good	0:01:00-0:02:00	14,12778	2,648143072	140	24	0,8746
20210519_round2_good_03	05.19.2021	05.18.2021	good	0:02:00-0:03:00	24,41916	3,19536807	140	24	0,8746
20210519_round2_good_03	05.19.2021	05.18.2021	good	0:03:00-0:04:00	39,12078	3,666653784	140	24	0,8746
20210519_round2_good_03	05.19.2021	05.18.2021	good	0:04:00-0:05:00	39,62292	3,679407739	140	24	0,8746
20210519_round2_good_03	05.19.2021	05.18.2021	good	0:05:00-0:06:00	40,48668	3,700973031	140	24	0,8746
20210519_round2_good_03	05.19.2021	05.18.2021	good	0:06:00-0:07:00	39,29502	3,671097793	140	24	0,8746
20210519_round2_good_03	05.19.2021	05.18.2021	good	0:07:00-0:08:00	43,70202	3,777394325	140	24	0,8746
20210519_round2_good_03	05.19.2021	05.18.2021	good	0:08:00-0:09:00	39,94032	3,68738634	140	24	0,8746
20210519_round2_good_03	05.19.2021	05.18.2021	good	0:09:00-0:10:00	40,41726	3,699256921	140	24	0,8746
20210519_round2_good_03	05.19.2021	05.18.2021	good	0:10:00-0:11:00	40,54998	3,702535287	140	24	0,8746
20210519_round2_good_03	05.19.2021	05.18.2021	good	0:11:00-0:12:00	40,66446	3,705354492	140	24	0,8746
20210519_round2_good_03	05.19.2021	05.18.2021	good	0:12:00-0:13:00	12,63654	2,536592617	140	24	0,8746
20210519_round2_good_03	05.19.2021	05.18.2021	good	0:13:00-0:14:00	22,46754	3,112071601	140	24	0,8746
20210519_round2_good_03	05.19.2021	05.18.2021	good	0:14:00-0:15:00	41,538	3,726608671	140	24	0,8746
20210519_round2_good_03	05.19.2021	05.18.2021	good	0:15:00-0:16:00	33,8343	3,521475081	140	24	0,8746
20210519_round2_good_03	05.19.2021	05.18.2021	good	0:16:00-0:17:00	14,2767	2,658628838	140	24	0,8746
20210519_round2_good_03	05.19.2021	05.18.2021	good	0:17:00-0:18:00	22,74576	3,124378754	140	24	0,8746
20210519_round2_good_03	05.19.2021	05.18.2021	good	0:18:00-0:19:00	10,21902	2,32425069	140	24	0,8746
20210519_round2_good_03	05.19.2021	05.18.2021	good	0:19:00-0:20:00	10,8702	2,3860251	140	24	0,8746
20210519_round2_good_04	05.19.2021	05.18.2021	good	0:01:00-0:02:00	42,24558	3,743499733	130	19	0,8648
20210519_round2_good_04	05.19.2021	05.18.2021	good	0:02:00-0:03:00	14,5845	2,679959321	130	19	0,8648
20210519_round2_good_04	05.19.2021	05.18.2021	good	0:03:00-0:04:00	18,95646	2,942144771	130	19	0,8648
20210519_round2_good_04	05.19.2021	05.18.2021	good	0:04:00-0:05:00	59,09658	4,079173055	130	19	0,8648
20210519_round2_good_04	05.19.2021	05.18.2021	good	0:05:00-0:06:00	23,2047	3,144354844	130	19	0,8648
20210519_round2_good_04	05.19.2021	05.18.2021	good	0:06:00-0:07:00	12,61008	2,534496494	130	19	0,8648
20210519_round2_good_04	05.19.2021	05.18.2021	good	0:07:00-0:08:00	17,14278	2,841577094	130	19	0,8648
20210519_round2_good_04	05.19.2021	05.18.2021	good	0:08:00-0:09:00	23,53482	3,158481027	130	19	0,8648
20210519_round2_good_04	05.19.2021	05.18.2021	good	0:09:00-0:10:00	19,05222	2,94718363	130	19	0,8648
20210519_round2_good_04	05.19.2021	05.18.2021	good	0:10:00-0:11:00	11,4699	2,439726213	130	19	0,8648
20210519_round2_good_04	05.19.2021	05.18.2021	good	0:11:00-0:12:00	29,98236	3,400609209	130	19	0,8648
20210519_round2_good_04	05.19.2021	05.18.2021	good	0:12:00-0:13:00	44,59602	3,797644617	130	19	0,8648
20210519_round2_good_04	05.19.2021	05.18.2021	good	0:13:00-0:14:00	48,39636	3,879424604	130	19	0,8648
20210519_round2_good_04	05.19.2021	05.18.2021	good	0:14:00-0:15:00	10,80264	2,379790549	130	19	0,8648
20210519_round2_good_04	05.19.2021	05.18.2021	good	0:15:00-0:16:00	27,8484	3,326775514	130	19	0,8648
20210519_round2_good_04	05.19.2021	05.18.2021	good	0:16:00-0:17:00	8,68212	2,161265738	130	19	0,8648
20210519_round2_good_04	05.19.2021	05.18.2021	good	0:17:00-0:18:00	9,3147	2,231593797	130	19	0,8648
20210519_round2_good_04	05.19.2021	05.18.2021	good	0:18:00-0:19:00	8,06718	2,087803979	130	19	0,8648
20210519_round2_good_04	05.19.2021	05.18.2021	good	0:19:00-0:20:00	51,37518	3,939155176	130	19	0,8648
20210519_round2_good_05	05.19.2021	05.18.2021	good	0:01:00-0:02:00	87,0996	4,467052291	140	32	1,1662
20210519_round2_good_05	05.19.2021	05.18.2021	good	0:02:00-0:03:00	37,22862	3,61707782	140	32	1,1662
20210519_round2_good_05	05.19.2021	05.18.2021	good	0:03:00-0:04:00	13,55202	2,606535614	140	32	1,1662
20210519_round2_good_05	05.19.2021	05.18.2021	good	0:04:00-0:05:00	25,9878	3,257627197	140	32	1,1662
20210519_round2_good_05	05.19.2021	05.18.2021	good	0:05:00-0:06:00	59,54376	4,086711504	140	32	1,1662
20210519_round2_good_05	05.19.2021	05.18.2021	good	0:06:00-0:07:00	32,82996	3,491341513	140	32	1,1662
20210519_round2_good_05	05.19.2021	05.18.2021	good	0:07:00-0:08:00	60,945	4,109971818	140	32	1,1662
20210519_round2_good_05	05.19.2021	05.18.2021	good	0:08:00-0:09:00	19,32582	2,961442026	140	32	1,1662
20210519_round2_good_05	05.19.2021	05.18.2021	good	0:09:00-0:10:00	72,5292	4,283989239	140	32	1,1662
20210519_round2_good_05	05.19.2021	05.18.2021	good	0:10:00-0:11:00	49,39134	3,899775105	140	32	1,1662
20210519_round2_good_05	05.19.2021	05.18.2021	good	0:11:00-0:12:00	69,4848	4,241108024	140	32	1,1662
20210519_round2_good_05	05.19.2021	05.18.2021	good	0:12:00-0:13:00	86,9742	4,465611523	140	32	1,1662
20210519_round2_good_05	05.19.2021	05.18.2021	good	0:13:00-0:14:00	78,5082	4,363203078	140	32	1,1662
20210519_round2_good_05	05.19.2021	05.18.2021	good	0:14:00-0:15:00	55,7481	4,020843329	140	32	1,1662
20210519_round2_good_05	05.19.2021	05.18.2021	good	0:15:00-0:16:00	176,3226	5,172315272	140	32	1,1662
20210519_round2_good_05	05.19.2021	05.18.2021	good	0:16:00-0:17:00	216,4722	5,377462133	140	32	1,1662
20210519_round2_good_05	05.19.2021	05.18.2021	good	0:17:00-0:18:00	296,373	5,691618796	140	32	1,1662
20210519_round2_good_05	05.19.2021	05.18.2021	good	0:18:00-0:19:00	219,9912	5,393587546	140	32	1,1662
20210519_round2_good_05	05.19.2021	05.18.2021	good	0:19:00-0:20:00	172,0062	5,147530523	140	32	1,1662
20210519_round2_good_07	05.19.2021	05.18.2021	good	0:01:00-0:02:00	52,49466	3,96071145	160	32	0,7813
20210519_round2_good_07	05.19.2021	05.18.2021	good	0:02:00-0:03:00	96,2694	4,567150511	160	32	0,7813
20210519_round2_good_07	05.19.2021	05.18.2021	good	0:03:00-0:04:00	5,563266	1,716185346	160	32	0,7813
20210519_round2_good_07	05.19.2021	05.18.2021	good	0:04:00-0:05:00	4,112874	1,414122054	160	32	0,7813
20210519_round2_good_07	05.19.2021	05.18.2021	good	0:05:00-0:06:00	4,570986	1,519728937	160	32	0,7813
20210519_round2_good_07	05.19.2021	05.18.2021	good	0:06:00-0:07:00	50,25474	3,917104871	160	32	0,7813
20210519_round2_good_07	05.19.2021	05.18.2021	good	0:07:00-0:08:00	12,05526	2,489501079	160	32	0,7813
20210519_round2_good_07	05.19.2021	05.18.2021	good	0:08:00-0:09:00	14,72586	2,689605132	160	32	0,7813
20210519_round2_good_07	05.19.2021	05.18.2021	good	0:09:00-0:10:00	28,10454	3,335931129	160	32	0,7813
20210519_round2_good_07	05.19.2021	05.18.2021	good	0:10:00-0:11:00	20,8518	3,037440275	160	32	0,7813
20210519_round2_good_07	05.19.2021	05.18.2021	good	0:11:00-0:12:00	12,86172	2,554255458	160	32	0,7813
20210519_round2_good_07	05.19.2021	05.18.2021	good	0:12:00-0:13:00	14,0676	2,643874281	160	32	0,7813
20210519_round2_good_07	05.19.2021	05.18.2021	good	0:13:00-0:14:00	20,10606	3,001021262	160	32	0,7813
20210519_round2_good_07	05.19.2021	05.18.2021	good	0:14:00-0:15:00	56,97972	4,042695415	160	32	0,7813
20210519_round2_good_07	05.19.2021	05.18.2021	good	0:15:00-0:16:00	25,79718	3,250265184	160	32	0,7813
20210519_round2_good_07	05.19.2021	05.18.2021	good	0:16:00-0:17:00	23,11398	3,140437629	160	32	0,7813
20210519_round2_good_07	05.19.2021	05.18.2021	good	0:17:00-0:18:00	4,663608	1,539789397	160	32	0,7813
20210519_round2_good_07	05.19.2021	05.18.2021	good	0:18:00-0:19:00	4,70778	1,549216459	160	32	0,7813
20210519_round2_good_07	05.19.2021	05.18.2021	good	0:19:00-0:20:00	4,581696	1,522069235	160	32	0,7813
20210519_round3_bad_01	05.19.2021	05.18.2021	bad	0:01:00-0:02:00	12,4236	2,51959789	150	33	0,9778
20210519_round3_bad_01	05.19.2021	05.18.2021	bad	0:02:00-0:03:00	11,46186	2,439025002	150	33	0,9778
20210519_round3_bad_01	05.19.2021	05.18.2021	bad	0:03:00-0:04:00	12,3219	2,511378167	150	33	0,9778
20210519_round3_bad_01	05.19.2021	05.18.2021	bad	0:04:00-0:05:00	9,1971	2,218888217	150	33	0,9778
20210519_round3_bad_01	05.19.2021	05.18.2021	bad	0:05:00-0:06:00	6,51606	1,874269899	150	33	0,9778
20210519_round3_bad_01	05.19.2021	05.18.2021	bad	0:06:00-0:07:00	5,780934	1,754565261	150	33	0,9778
20210519_round3_bad_01	05.19.2021	05.18.2021	bad	0:07:00-0:08:00	6,31986	1,843697056	150	33	0,9778
20210519_round3_bad_01	05.19.2021	05.18.2021	bad	0:08:00-0:09:00	6,35616	1,849424421	150	33	0,9778
20210519_round3_bad_01	05.19.2021	05.18.2021	bad	0:09:00-0:10:00	6,3945	1,855438246	150	33	0,9778
20210519_round3_bad_01	05.19.2021	05.18.2021	bad	0:10:00-0:11:00	6,3954	1,855578982	150	33	0,9778
20210519_round3_bad_01	05.19.2021	05.18.2021	bad	0:11:00-0:12:00	5,895354	1,774164583	150	33	0,9778
20210519_round3_bad_01	05.19.2021	05.18.2021	bad	0:12:00-0:13:00	6,4209	1,859558295	150	33	0,9778
20210519_round3_bad_01	05.19.2021	05.18.2021	bad	0:13:00-0:14:00	14,5104	2,674865634	150	33	0,9778
20210519_round3_bad_01	05.19.2021	05.18.2021	bad	0:14:00-0:15:00	10,63146	2,36381753	150	33	0,9778
20210519_round3_bad_01	05.19.2021	05.18.2021	bad	0:15:00-0:16:00	22,52532	3,11464001	150	33	0,9778
20210519_round3_bad_01	05.19.2021	05.18.2021	bad	0:16:00-0:17:00	12,28848	2,508662238	150	33	0,9778
20210519_round3_bad_01	05.19.2021	05.18.2021	bad	0:17:00-0:18:00	13,50324	2,602929657	150	33	0,9778
20210519_round3_bad_01	05.19.2021	05.18.2021	bad	0:18:00-0:19:00	15,82782	2,761769151	150	33	0,9778
20210519_round3_bad_01	05.19.2021	05.18.2021	bad	0:19:00-0:20:00	9,39588	2,240271295	150	33	0,9778
20210519_round3_bad_03	05.19.2021	05.18.2021	bad	0:01:00-0:02:00	112,185	4,720149294	120	18	1,0417
20210519_round3_bad_03	05.19.2021	05.18.2021	bad	0:02:00-0:03:00	27,88626	3,328134094	120	18	1,0417
20210519_round3_bad_03	05.19.2021	05.18.2021	bad	0:03:00-0:04:00	20,28294	3,009780139	120	18	1,0417
20210519_round3_bad_03	05.19.2021	05.18.2021	bad	0:04:00-0:05:00	29,51958	3,385053772	120	18	1,0417
20210519_round3_bad_03	05.19.2021	05.18.2021	bad	0:05:00-0:06:00	27,47616	3,31331872	120	18	1,0417
20210519_round3_bad_03	05.19.2021	05.18.2021	bad	0:06:00-0:07:00	25,3611	3,233216504	120	18	1,0417
20210519_round3_bad_03	05.19.2021	05.18.2021	bad	0:07:00-0:08:00	36,1932	3,588871256	120	18	1,0417
20210519_round3_bad_03	05.19.2021	05.18.2021	bad	0:08:00-0:09:00	18,5301	2,919396437	120	18	1,0417
20210519_round3_bad_03	05.19.2021	05.18.2021	bad	0:09:00-0:10:00	14,44482	2,670335873	120	18	1,0417
20210519_round3_bad_03	05.19.2021	05.18.2021	bad	0:10:00-0:11:00	23,05596	3,137924304	120	18	1,0417
20210519_round3_bad_03	05.19.2021	05.18.2021	bad	0:11:00-0:12:00	36,8253	3,606185109	120	18	1,0417
20210519_round3_bad_03	05.19.2021	05.18.2021	bad	0:12:00-0:13:00	27,05784	3,297976797	120	18	1,0417
20210519_round3_bad_03	05.19.2021	05.18.2021	bad	0:13:00-0:14:00	11,20266	2,41615125	120	18	1,0417
20210519_round3_bad_03	05.19.2021	05.18.2021	bad	0:14:00-0:15:00	8,64036	2,156444249	120	18	1,0417
20210519_round3_bad_03	05.19.2021	05.18.2021	bad	0:15:00-0:16:00	21,37914	3,06241568	120	18	1,0417
20210519_round3_bad_03	05.19.2021	05.18.2021	bad	0:16:00-0:17:00	15,31986	2,729150026	120	18	1,0417
20210519_round3_bad_03	05.19.2021	05.18.2021	bad	0:17:00-0:18:00	12,8016	2,549570163	120	18	1,0417
20210519_round3_bad_03	05.19.2021	05.18.2021	bad	0:18:00-0:19:00	12,50082	2,525794242	120	18	1,0417
20210519_round3_bad_03	05.19.2021	05.18.2021	bad	0:19:00-0:20:00	11,02068	2,399773508	120	18	1,0417
20210519_round3_bad_04	05.19.2021	05.18.2021	bad	0:01:00-0:02:00	39,78306	3,683441194	140	25	0,9111
20210519_round3_bad_04	05.19.2021	05.18.2021	bad	0:02:00-0:03:00	34,2573	3,533899681	140	25	0,9111
20210519_round3_bad_04	05.19.2021	05.18.2021	bad	0:03:00-0:04:00	31,15146	3,438861114	140	25	0,9111
20210519_round3_bad_04	05.19.2021	05.18.2021	bad	0:04:00-0:05:00	25,57782	3,24172557	140	25	0,9111
20210519_round3_bad_04	05.19.2021	05.18.2021	bad	0:05:00-0:06:00	12,21402	2,502584472	140	25	0,9111
20210519_round3_bad_04	05.19.2021	05.18.2021	bad	0:06:00-0:07:00	14,76156	2,692026505	140	25	0,9111
20210519_round3_bad_04	05.19.2021	05.18.2021	bad	0:07:00-0:08:00	21,98082	3,090170255	140	25	0,9111
20210519_round3_bad_04	05.19.2021	05.18.2021	bad	0:08:00-0:09:00	21,84438	3,08394368	140	25	0,9111
20210519_round3_bad_04	05.19.2021	05.18.2021	bad	0:09:00-0:10:00	18,16314	2,899394266	140	25	0,9111
20210519_round3_bad_04	05.19.2021	05.18.2021	bad	0:10:00-0:11:00	20,87934	3,038760153	140	25	0,9111
20210519_round3_bad_04	05.19.2021	05.18.2021	bad	0:11:00-0:12:00	17,631	2,869658716	140	25	0,9111
20210519_round3_bad_04	05.19.2021	05.18.2021	bad	0:12:00-0:13:00	17,60916	2,868419221	140	25	0,9111
20210519_round3_bad_04	05.19.2021	05.18.2021	bad	0:13:00-0:14:00	19,16688	2,95318379	140	25	0,9111
20210519_round3_bad_04	05.19.2021	05.18.2021	bad	0:14:00-0:15:00	14,55678	2,678056864	140	25	0,9111
20210519_round3_bad_04	05.19.2021	05.18.2021	bad	0:15:00-0:16:00	8,1744	2,10100732	140	25	0,9111
20210519_round3_bad_04	05.19.2021	05.18.2021	bad	0:16:00-0:17:00	15,36924	2,732368109	140	25	0,9111
20210519_round3_bad_04	05.19.2021	05.18.2021	bad	0:17:00-0:18:00	11,42586	2,435879207	140	25	0,9111
20210519_round3_bad_04	05.19.2021	05.18.2021	bad	0:18:00-0:19:00	13,99386	2,638618662	140	25	0,9111
20210519_round3_bad_04	05.19.2021	05.18.2021	bad	0:19:00-0:20:00	38,34306	3,646573547	140	25	0,9111
20210519_round3_bad_05	05.19.2021	05.18.2021	bad	0:01:00-0:02:00	29,16324	3,372909012	140	22	0,8017
20210519_round3_bad_05	05.19.2021	05.18.2021	bad	0:02:00-0:03:00	18,20958	2,901947829	140	22	0,8017
20210519_round3_bad_05	05.19.2021	05.18.2021	bad	0:03:00-0:04:00	28,79226	3,360106601	140	22	0,8017
20210519_round3_bad_05	05.19.2021	05.18.2021	bad	0:04:00-0:05:00	24,82422	3,211819789	140	22	0,8017
20210519_round3_bad_05	05.19.2021	05.18.2021	bad	0:05:00-0:06:00	19,95564	2,99351181	140	22	0,8017
20210519_round3_bad_05	05.19.2021	05.18.2021	bad	0:06:00-0:07:00	22,10394	3,095755873	140	22	0,8017
20210519_round3_bad_05	05.19.2021	05.18.2021	bad	0:07:00-0:08:00	23,99538	3,177861312	140	22	0,8017
20210519_round3_bad_05	05.19.2021	05.18.2021	bad	0:08:00-0:09:00	24,54456	3,200490241	140	22	0,8017
20210519_round3_bad_05	05.19.2021	05.18.2021	bad	0:09:00-0:10:00	41,78856	3,732622618	140	22	0,8017
20210519_round3_bad_05	05.19.2021	05.18.2021	bad	0:10:00-0:11:00	22,5876	3,117401083	140	22	0,8017
20210519_round3_bad_05	05.19.2021	05.18.2021	bad	0:11:00-0:12:00	17,7498	2,876374248	140	22	0,8017
20210519_round3_bad_05	05.19.2021	05.18.2021	bad	0:12:00-0:13:00	25,16196	3,22533333	140	22	0,8017
20210519_round3_bad_05	05.19.2021	05.18.2021	bad	0:13:00-0:14:00	25,53966	3,240232538	140	22	0,8017
20210519_round3_bad_05	05.19.2021	05.18.2021	bad	0:14:00-0:15:00	21,52548	3,06923735	140	22	0,8017
20210519_round3_bad_05	05.19.2021	05.18.2021	bad	0:15:00-0:16:00	23,27034	3,147179588	140	22	0,8017
20210519_round3_bad_05	05.19.2021	05.18.2021	bad	0:16:00-0:17:00	24,20802	3,186683983	140	22	0,8017
20210519_round3_bad_05	05.19.2021	05.18.2021	bad	0:17:00-0:18:00	29,6088	3,388071614	140	22	0,8017
20210519_round3_bad_05	05.19.2021	05.18.2021	bad	0:18:00-0:19:00	26,21688	3,266403478	140	22	0,8017
20210519_round3_bad_05	05.19.2021	05.18.2021	bad	0:19:00-0:20:00	26,31492	3,270136079	140	22	0,8017
20210519_round3_bad_06	05.19.2021	05.18.2021	bad	0:01:00-0:02:00	132,5592	4,887029338	120	14	0,8102
20210519_round3_bad_06	05.19.2021	05.18.2021	bad	0:02:00-0:03:00	39,95856	3,687842917	120	14	0,8102
20210519_round3_bad_06	05.19.2021	05.18.2021	bad	0:03:00-0:04:00	27,72774	3,322433356	120	14	0,8102
20210519_round3_bad_06	05.19.2021	05.18.2021	bad	0:04:00-0:05:00	29,98896	3,400829314	120	14	0,8102
20210519_round3_bad_06	05.19.2021	05.18.2021	bad	0:05:00-0:06:00	49,92408	3,910503451	120	14	0,8102
20210519_round3_bad_06	05.19.2021	05.18.2021	bad	0:06:00-0:07:00	40,66086	3,705265959	120	14	0,8102
20210519_round3_bad_06	05.19.2021	05.18.2021	bad	0:07:00-0:08:00	20,54298	3,022519277	120	14	0,8102
20210519_round3_bad_06	05.19.2021	05.18.2021	bad	0:08:00-0:09:00	66,5358	4,197740149	120	14	0,8102
20210519_round3_bad_06	05.19.2021	05.18.2021	bad	0:09:00-0:10:00	20,81682	3,035761314	120	14	0,8102
20210519_round3_bad_06	05.19.2021	05.18.2021	bad	0:10:00-0:11:00	63,0888	4,144543258	120	14	0,8102
20210519_round3_bad_06	05.19.2021	05.18.2021	bad	0:11:00-0:12:00	26,87562	3,291219556	120	14	0,8102
20210519_round3_bad_06	05.19.2021	05.18.2021	bad	0:12:00-0:13:00	56,87376	4,040834075	120	14	0,8102
20210519_round3_bad_06	05.19.2021	05.18.2021	bad	0:13:00-0:14:00	27,60444	3,317976629	120	14	0,8102
20210519_round3_bad_06	05.19.2021	05.18.2021	bad	0:14:00-0:15:00	32,13864	3,470059045	120	14	0,8102
20210519_round3_bad_06	05.19.2021	05.18.2021	bad	0:15:00-0:16:00	28,4712	3,34889305	120	14	0,8102
20210519_round3_bad_06	05.19.2021	05.18.2021	bad	0:16:00-0:17:00	18,15726	2,899070481	120	14	0,8102
20210519_round3_bad_06	05.19.2021	05.18.2021	bad	0:17:00-0:18:00	33,64266	3,515794905	120	14	0,8102
20210519_round3_bad_06	05.19.2021	05.18.2021	bad	0:18:00-0:19:00	58,8132	4,07436632	120	14	0,8102
20210519_round3_bad_06	05.19.2021	05.18.2021	bad	0:19:00-0:20:00	22,79634	3,126599997	120	14	0,8102
20210519_round3_bad_07	05.19.2021	05.18.2021	bad	0:01:00-0:02:00	24,04212	3,179807292	130	17	0,7738
20210519_round3_bad_07	05.19.2021	05.18.2021	bad	0:02:00-0:03:00	7,4577	2,009247056	130	17	0,7738
20210519_round3_bad_07	05.19.2021	05.18.2021	bad	0:03:00-0:04:00	32,45898	3,479977138	130	17	0,7738
20210519_round3_bad_07	05.19.2021	05.18.2021	bad	0:04:00-0:05:00	13,91454	2,632934337	130	17	0,7738
20210519_round3_bad_07	05.19.2021	05.18.2021	bad	0:05:00-0:06:00	18,5289	2,919331675	130	17	0,7738
20210519_round3_bad_07	05.19.2021	05.18.2021	bad	0:06:00-0:07:00	8,62818	2,155033591	130	17	0,7738
20210519_round3_bad_07	05.19.2021	05.18.2021	bad	0:07:00-0:08:00	8,33016	2,119882664	130	17	0,7738
20210519_round3_bad_07	05.19.2021	05.18.2021	bad	0:08:00-0:09:00	8,71704	2,165279731	130	17	0,7738
20210519_round3_bad_07	05.19.2021	05.18.2021	bad	0:09:00-0:10:00	13,44048	2,598271049	130	17	0,7738
20210519_round3_bad_07	05.19.2021	05.18.2021	bad	0:10:00-0:11:00	6,69444	1,901277331	130	17	0,7738
20210519_round3_bad_07	05.19.2021	05.18.2021	bad	0:11:00-0:12:00	7,40676	2,002393097	130	17	0,7738
20210519_round3_bad_07	05.19.2021	05.18.2021	bad	0:12:00-0:13:00	7,73064	2,045191653	130	17	0,7738
20210519_round3_bad_07	05.19.2021	05.18.2021	bad	0:13:00-0:14:00	7,27512	1,984460308	130	17	0,7738
20210519_round3_bad_07	05.19.2021	05.18.2021	bad	0:14:00-0:15:00	7,14576	1,966519174	130	17	0,7738
20210519_round3_bad_07	05.19.2021	05.18.2021	bad	0:15:00-0:16:00	7,57212	2,024473081	130	17	0,7738
20210519_round3_bad_07	05.19.2021	05.18.2021	bad	0:16:00-0:17:00	7,25802	1,982107064	130	17	0,7738
20210519_round3_bad_07	05.19.2021	05.18.2021	bad	0:17:00-0:18:00	6,74688	1,909080176	130	17	0,7738
20210519_round3_bad_07	05.19.2021	05.18.2021	bad	0:18:00-0:19:00	7,42302	2,004585982	130	17	0,7738
20210519_round3_bad_07	05.19.2021	05.18.2021	bad	0:19:00-0:20:00	7,32198	1,990880783	130	17	0,7738
20210519_round4_good_01	05.19.2021	05.18.2021	good	0:01:00-0:02:00	187,1082	5,231687059	130	18	0,8193
20210519_round4_good_01	05.19.2021	05.18.2021	good	0:02:00-0:03:00	130,3848	4,870490078	130	18	0,8193
20210519_round4_good_01	05.19.2021	05.18.2021	good	0:03:00-0:04:00	293,0016	5,68017807	130	18	0,8193
20210519_round4_good_01	05.19.2021	05.18.2021	good	0:04:00-0:05:00	270,8778	5,601667797	130	18	0,8193
20210519_round4_good_01	05.19.2021	05.18.2021	good	0:05:00-0:06:00	206,9802	5,332623137	130	18	0,8193
20210519_round4_good_01	05.19.2021	05.18.2021	good	0:06:00-0:07:00	122,8326	4,810822453	130	18	0,8193
20210519_round4_good_01	05.19.2021	05.18.2021	good	0:07:00-0:08:00	45,6441	3,820874354	130	18	0,8193
20210519_round4_good_01	05.19.2021	05.18.2021	good	0:08:00-0:09:00	170,5512	5,139035545	130	18	0,8193
20210519_round4_good_01	05.19.2021	05.18.2021	good	0:09:00-0:10:00	133,1496	4,891473308	130	18	0,8193
20210519_round4_good_01	05.19.2021	05.18.2021	good	0:10:00-0:11:00	172,683	5,151457544	130	18	0,8193
20210519_round4_good_01	05.19.2021	05.18.2021	good	0:11:00-0:12:00	263,5884	5,574388796	130	18	0,8193
20210519_round4_good_01	05.19.2021	05.18.2021	good	0:12:00-0:13:00	281,7666	5,641079069	130	18	0,8193
20210519_round4_good_01	05.19.2021	05.18.2021	good	0:13:00-0:14:00	139,3578	4,937044727	130	18	0,8193
20210519_round4_good_01	05.19.2021	05.18.2021	good	0:14:00-0:15:00	149,9832	5,010523288	130	18	0,8193
20210519_round4_good_01	05.19.2021	05.18.2021	good	0:15:00-0:16:00	245,8632	5,504775284	130	18	0,8193
20210519_round4_good_01	05.19.2021	05.18.2021	good	0:16:00-0:17:00	298,4262	5,698522666	130	18	0,8193
20210519_round4_good_01	05.19.2021	05.18.2021	good	0:17:00-0:18:00	118,5282	4,775150907	130	18	0,8193
20210519_round4_good_01	05.19.2021	05.18.2021	good	0:18:00-0:19:00	167,4702	5,120805425	130	18	0,8193
20210519_round4_good_01	05.19.2021	05.18.2021	good	0:19:00-0:20:00	256,9614	5,548925879	130	18	0,8193
20210519_round4_good_02	05.19.2021	05.18.2021	good	0:01:00-0:02:00	5,421672	1,690404255	130	20	0,9103
20210519_round4_good_02	05.19.2021	05.18.2021	good	0:02:00-0:03:00	5,904792	1,775764225	130	20	0,9103
20210519_round4_good_02	05.19.2021	05.18.2021	good	0:03:00-0:04:00	5,287542	1,665353488	130	20	0,9103
20210519_round4_good_02	05.19.2021	05.18.2021	good	0:04:00-0:05:00	6,282	1,837688401	130	20	0,9103
20210519_round4_good_02	05.19.2021	05.18.2021	good	0:05:00-0:06:00	4,763382	1,56095792	130	20	0,9103
20210519_round4_good_02	05.19.2021	05.18.2021	good	0:06:00-0:07:00	4,626792	1,531863755	130	20	0,9103
20210519_round4_good_02	05.19.2021	05.18.2021	good	0:07:00-0:08:00	6,01062	1,793527905	130	20	0,9103
20210519_round4_good_02	05.19.2021	05.18.2021	good	0:08:00-0:09:00	5,272164	1,662440904	130	20	0,9103
20210519_round4_good_02	05.19.2021	05.18.2021	good	0:09:00-0:10:00	5,574726	1,718243168	130	20	0,9103
20210519_round4_good_02	05.19.2021	05.18.2021	good	0:10:00-0:11:00	59,23542	4,081519674	130	20	0,9103
20210519_round4_good_02	05.19.2021	05.18.2021	good	0:11:00-0:12:00	39,43584	3,674675047	130	20	0,9103
20210519_round4_good_02	05.19.2021	05.18.2021	good	0:12:00-0:13:00	34,06572	3,5282916	130	20	0,9103
20210519_round4_good_02	05.19.2021	05.18.2021	good	0:13:00-0:14:00	46,71048	3,843968551	130	20	0,9103
20210519_round4_good_02	05.19.2021	05.18.2021	good	0:14:00-0:15:00	43,13484	3,764331023	130	20	0,9103
20210519_round4_good_02	05.19.2021	05.18.2021	good	0:15:00-0:16:00	35,15778	3,559845931	130	20	0,9103
20210519_round4_good_02	05.19.2021	05.18.2021	good	0:16:00-0:17:00	6,83922	1,92267369	130	20	0,9103
20210519_round4_good_02	05.19.2021	05.18.2021	good	0:17:00-0:18:00	18,49656	2,917584769	130	20	0,9103
20210519_round4_good_02	05.19.2021	05.18.2021	good	0:18:00-0:19:00	12,38034	2,516109731	130	20	0,9103
20210519_round4_good_02	05.19.2021	05.18.2021	good	0:19:00-0:20:00	25,3284	3,231926296	130	20	0,9103
20210519_round4_good_04	05.19.2021	05.18.2021	good	0:01:00-0:02:00	13,8333	2,627078729	160	36	0,8789
20210519_round4_good_04	05.19.2021	05.18.2021	good	0:02:00-0:03:00	27,453	3,312475452	160	36	0,8789
20210519_round4_good_04	05.19.2021	05.18.2021	good	0:03:00-0:04:00	53,03976	3,971041821	160	36	0,8789
20210519_round4_good_04	05.19.2021	05.18.2021	good	0:04:00-0:05:00	12,2199	2,50306577	160	36	0,8789
20210519_round4_good_04	05.19.2021	05.18.2021	good	0:05:00-0:06:00	21,66732	3,075805135	160	36	0,8789
20210519_round4_good_04	05.19.2021	05.18.2021	good	0:06:00-0:07:00	13,64232	2,613176726	160	36	0,8789
20210519_round4_good_04	05.19.2021	05.18.2021	good	0:07:00-0:08:00	15,13038	2,716704643	160	36	0,8789
20210519_round4_good_04	05.19.2021	05.18.2021	good	0:08:00-0:09:00	11,20272	2,416156606	160	36	0,8789
20210519_round4_good_04	05.19.2021	05.18.2021	good	0:09:00-0:10:00	47,15118	3,853359035	160	36	0,8789
20210519_round4_good_04	05.19.2021	05.18.2021	good	0:10:00-0:11:00	10,02102	2,304684887	160	36	0,8789
20210519_round4_good_04	05.19.2021	05.18.2021	good	0:11:00-0:12:00	37,73766	3,630658535	160	36	0,8789
20210519_round4_good_04	05.19.2021	05.18.2021	good	0:12:00-0:13:00	48,51168	3,881804594	160	36	0,8789
20210519_round4_good_04	05.19.2021	05.18.2021	good	0:13:00-0:14:00	6,90492	1,932234201	160	36	0,8789
20210519_round4_good_04	05.19.2021	05.18.2021	good	0:14:00-0:15:00	19,76196	2,983758878	160	36	0,8789
20210519_round4_good_04	05.19.2021	05.18.2021	good	0:15:00-0:16:00	23,70114	3,165523148	160	36	0,8789
20210519_round4_good_04	05.19.2021	05.18.2021	good	0:16:00-0:17:00	6,1143	1,81063029	160	36	0,8789
20210519_round4_good_04	05.19.2021	05.18.2021	good	0:17:00-0:18:00	6,88938	1,929981095	160	36	0,8789
20210519_round4_good_04	05.19.2021	05.18.2021	good	0:18:00-0:19:00	7,32852	1,991773586	160	36	0,8789
20210519_round4_good_04	05.19.2021	05.18.2021	good	0:19:00-0:20:00	6,13326	1,813726419	160	36	0,8789
20210519_round4_good_05	05.19.2021	05.18.2021	good	0:01:00-0:02:00	14,09154	2,645574617	130	30	1,3655
20210519_round4_good_05	05.19.2021	05.18.2021	good	0:02:00-0:03:00	5,573532	1,718028964	130	30	1,3655
20210519_round4_good_05	05.19.2021	05.18.2021	good	0:03:00-0:04:00	5,592126	1,721359537	130	30	1,3655
20210519_round4_good_05	05.19.2021	05.18.2021	good	0:04:00-0:05:00	94,2546	4,545999632	130	30	1,3655
20210519_round4_good_05	05.19.2021	05.18.2021	good	0:05:00-0:06:00	34,86438	3,551465678	130	30	1,3655
20210519_round4_good_05	05.19.2021	05.18.2021	good	0:06:00-0:07:00	6,5505	1,879541383	130	30	1,3655
20210519_round4_good_05	05.19.2021	05.18.2021	good	0:07:00-0:08:00	42,35814	3,74616061	130	30	1,3655
20210519_round4_good_05	05.19.2021	05.18.2021	good	0:08:00-0:09:00	18,39366	2,91200604	130	30	1,3655
20210519_round4_good_05	05.19.2021	05.18.2021	good	0:09:00-0:10:00	36,48774	3,596976314	130	30	1,3655
20210519_round4_good_05	05.19.2021	05.18.2021	good	0:10:00-0:11:00	43,32354	3,768696136	130	30	1,3655
20210519_round4_good_05	05.19.2021	05.18.2021	good	0:11:00-0:12:00	43,43856	3,771347526	130	30	1,3655
20210519_round4_good_05	05.19.2021	05.18.2021	good	0:12:00-0:13:00	11,90466	2,47692992	130	30	1,3655
20210519_round4_good_05	05.19.2021	05.18.2021	good	0:13:00-0:14:00	98,1342	4,58633593	130	30	1,3655
20210519_round4_good_05	05.19.2021	05.18.2021	good	0:14:00-0:15:00	147,6774	4,995030165	130	30	1,3655
20210519_round4_good_05	05.19.2021	05.18.2021	good	0:15:00-0:16:00	256,7238	5,548000799	130	30	1,3655
20210519_round4_good_05	05.19.2021	05.18.2021	good	0:16:00-0:17:00	188,9202	5,241324704	130	30	1,3655
20210519_round4_good_05	05.19.2021	05.18.2021	good	0:17:00-0:18:00	194,364	5,26973269	130	30	1,3655
20210519_round4_good_05	05.19.2021	05.18.2021	good	0:18:00-0:19:00	208,266	5,338816109	130	30	1,3655
20210519_round4_good_05	05.19.2021	05.18.2021	good	0:19:00-0:20:00	178,134	5,182536076	130	30	1,3655
20210519_round4_good_06	05.19.2021	05.18.2021	good	0:01:00-0:02:00	50,43426	3,920670706	120	17	0,9838
20210519_round4_good_06	05.19.2021	05.18.2021	good	0:02:00-0:03:00	47,72514	3,865458303	120	17	0,9838
20210519_round4_good_06	05.19.2021	05.18.2021	good	0:03:00-0:04:00	62,5458	4,135899088	120	17	0,9838
20210519_round4_good_06	05.19.2021	05.18.2021	good	0:04:00-0:05:00	70,569	4,256590955	120	17	0,9838
20210519_round4_good_06	05.19.2021	05.18.2021	good	0:05:00-0:06:00	84,3474	4,434943985	120	17	0,9838
20210519_round4_good_06	05.19.2021	05.18.2021	good	0:06:00-0:07:00	159,2466	5,070453944	120	17	0,9838
20210519_round4_good_06	05.19.2021	05.18.2021	good	0:07:00-0:08:00	263,1378	5,572677849	120	17	0,9838
20210519_round4_good_06	05.19.2021	05.18.2021	good	0:08:00-0:09:00	298,5636	5,698982975	120	17	0,9838
20210519_round4_good_06	05.19.2021	05.18.2021	good	0:09:00-0:10:00	106,8864	4,671766588	120	17	0,9838
20210519_round4_good_06	05.19.2021	05.18.2021	good	0:10:00-0:11:00	279,0588	5,631422512	120	17	0,9838
20210519_round4_good_06	05.19.2021	05.18.2021	good	0:11:00-0:12:00	146,403	4,986363093	120	17	0,9838
20210519_round4_good_06	05.19.2021	05.18.2021	good	0:12:00-0:13:00	99,732	4,602486588	120	17	0,9838
20210519_round4_good_06	05.19.2021	05.18.2021	good	0:13:00-0:14:00	189,678	5,245327898	120	17	0,9838
20210519_round4_good_06	05.19.2021	05.18.2021	good	0:14:00-0:15:00	89,3862	4,492966308	120	17	0,9838
20210519_round4_good_06	05.19.2021	05.18.2021	good	0:15:00-0:16:00	120,1482	4,788725981	120	17	0,9838
20210519_round4_good_06	05.19.2021	05.18.2021	good	0:16:00-0:17:00	138,4716	4,93066525	120	17	0,9838
20210519_round4_good_06	05.19.2021	05.18.2021	good	0:17:00-0:18:00	104,8944	4,65295413	120	17	0,9838
20210519_round4_good_06	05.19.2021	05.18.2021	good	0:18:00-0:19:00	131,3466	4,877839631	120	17	0,9838
20210519_round4_good_06	05.19.2021	05.18.2021	good	0:19:00-0:20:00	117,138	4,763352727	120	17	0,9838
20210519_round4_good_07	05.19.2021	05.18.2021	good	0:01:00-0:02:00	7,11906	1,962775694	150	28	0,8296
20210519_round4_good_07	05.19.2021	05.18.2021	good	0:02:00-0:03:00	3,54924	1,266733496	150	28	0,8296
20210519_round4_good_07	05.19.2021	05.18.2021	good	0:03:00-0:04:00	3,804948	1,336302325	150	28	0,8296
20210519_round4_good_07	05.19.2021	05.18.2021	good	0:04:00-0:05:00	3,142152	1,144907915	150	28	0,8296
20210519_round4_good_07	05.19.2021	05.18.2021	good	0:05:00-0:06:00	4,045644	1,397640747	150	28	0,8296
20210519_round4_good_07	05.19.2021	05.18.2021	good	0:06:00-0:07:00	5,594616	1,721804707	150	28	0,8296
20210519_round4_good_07	05.19.2021	05.18.2021	good	0:07:00-0:08:00	4,205808	1,436466427	150	28	0,8296
20210519_round4_good_07	05.19.2021	05.18.2021	good	0:08:00-0:09:00	4,099878	1,410957217	150	28	0,8296
20210519_round4_good_07	05.19.2021	05.18.2021	good	0:09:00-0:10:00	3,253902	1,179854892	150	28	0,8296
20210519_round4_good_07	05.19.2021	05.18.2021	good	0:10:00-0:11:00	3,91605	1,365083493	150	28	0,8296
20210519_round4_good_07	05.19.2021	05.18.2021	good	0:11:00-0:12:00	4,899816	1,589197653	150	28	0,8296
20210519_round4_good_07	05.19.2021	05.18.2021	good	0:12:00-0:13:00	4,717398	1,551257376	150	28	0,8296
20210519_round4_good_07	05.19.2021	05.18.2021	good	0:13:00-0:14:00	5,504208	1,705512891	150	28	0,8296
20210519_round4_good_07	05.19.2021	05.18.2021	good	0:14:00-0:15:00	34,84362	3,55087005	150	28	0,8296
20210519_round4_good_07	05.19.2021	05.18.2021	good	0:15:00-0:16:00	13,97088	2,636975163	150	28	0,8296
20210519_round4_good_07	05.19.2021	05.18.2021	good	0:16:00-0:17:00	28,48326	3,349316546	150	28	0,8296
20210519_round4_good_07	05.19.2021	05.18.2021	good	0:17:00-0:18:00	7,49556	2,014310845	150	28	0,8296
20210519_round4_good_07	05.19.2021	05.18.2021	good	0:18:00-0:19:00	7,08108	1,957426438	150	28	0,8296
20210519_round4_good_07	05.19.2021	05.18.2021	good	0:19:00-0:20:00	6,55716	1,880557582	150	28	0,8296
20210519_round5_bad_01	05.19.2021	05.18.2021	bad	0:01:00-0:02:00	37,31688	3,619445771	120	17	0,9838
20210519_round5_bad_01	05.19.2021	05.18.2021	bad	0:02:00-0:03:00	73,77	4,300952145	120	17	0,9838
20210519_round5_bad_01	05.19.2021	05.18.2021	bad	0:03:00-0:04:00	29,26776	3,376486569	120	17	0,9838
20210519_round5_bad_01	05.19.2021	05.18.2021	bad	0:04:00-0:05:00	27,55536	3,316197072	120	17	0,9838
20210519_round5_bad_01	05.19.2021	05.18.2021	bad	0:05:00-0:06:00	33,86496	3,522380852	120	17	0,9838
20210519_round5_bad_01	05.19.2021	05.18.2021	bad	0:06:00-0:07:00	22,25064	3,102370772	120	17	0,9838
20210519_round5_bad_01	05.19.2021	05.18.2021	bad	0:07:00-0:08:00	47,5122	3,86098652	120	17	0,9838
20210519_round5_bad_01	05.19.2021	05.18.2021	bad	0:08:00-0:09:00	19,79784	2,985572841	120	17	0,9838
20210519_round5_bad_01	05.19.2021	05.18.2021	bad	0:09:00-0:10:00	17,48712	2,86146461	120	17	0,9838
20210519_round5_bad_01	05.19.2021	05.18.2021	bad	0:10:00-0:11:00	15,07002	2,71270734	120	17	0,9838
20210519_round5_bad_01	05.19.2021	05.18.2021	bad	0:11:00-0:12:00	59,72742	4,089791211	120	17	0,9838
20210519_round5_bad_01	05.19.2021	05.18.2021	bad	0:12:00-0:13:00	92,3808	4,525919165	120	17	0,9838
20210519_round5_bad_01	05.19.2021	05.18.2021	bad	0:13:00-0:14:00	106,236	4,665663034	120	17	0,9838
20210519_round5_bad_01	05.19.2021	05.18.2021	bad	0:14:00-0:15:00	89,25	4,491441421	120	17	0,9838
20210519_round5_bad_01	05.19.2021	05.18.2021	bad	0:15:00-0:16:00	60,054	4,095244157	120	17	0,9838
20210519_round5_bad_01	05.19.2021	05.18.2021	bad	0:16:00-0:17:00	54,1617	3,991974017	120	17	0,9838
20210519_round5_bad_01	05.19.2021	05.18.2021	bad	0:17:00-0:18:00	28,27524	3,34198651	120	17	0,9838
20210519_round5_bad_01	05.19.2021	05.18.2021	bad	0:18:00-0:19:00	45,98622	3,828341786	120	17	0,9838
20210519_round5_bad_01	05.19.2021	05.18.2021	bad	0:19:00-0:20:00	30,04686	3,402758163	120	17	0,9838
20210519_round5_bad_03	05.19.2021	05.18.2021	bad	0:01:00-0:02:00	79,9182	4,381003612	130	17	0,7738
20210519_round5_bad_03	05.19.2021	05.18.2021	bad	0:02:00-0:03:00	98,7534	4,592625834	130	17	0,7738
20210519_round5_bad_03	05.19.2021	05.18.2021	bad	0:03:00-0:04:00	107,5248	4,677721519	130	17	0,7738
20210519_round5_bad_03	05.19.2021	05.18.2021	bad	0:04:00-0:05:00	106,8018	4,67097478	130	17	0,7738
20210519_round5_bad_03	05.19.2021	05.18.2021	bad	0:05:00-0:06:00	101,9844	4,62481986	130	17	0,7738
20210519_round5_bad_03	05.19.2021	05.18.2021	bad	0:06:00-0:07:00	85,6062	4,44975771	130	17	0,7738
20210519_round5_bad_03	05.19.2021	05.18.2021	bad	0:07:00-0:08:00	64,0086	4,159017449	130	17	0,7738
20210519_round5_bad_03	05.19.2021	05.18.2021	bad	0:08:00-0:09:00	73,8306	4,30177328	130	17	0,7738
20210519_round5_bad_03	05.19.2021	05.18.2021	bad	0:09:00-0:10:00	69,1212	4,235861485	130	17	0,7738
20210519_round5_bad_03	05.19.2021	05.18.2021	bad	0:10:00-0:11:00	58,71786	4,07274394	130	17	0,7738
20210519_round5_bad_03	05.19.2021	05.18.2021	bad	0:11:00-0:12:00	67,9572	4,218878095	130	17	0,7738
20210519_round5_bad_03	05.19.2021	05.18.2021	bad	0:12:00-0:13:00	59,45136	4,085158499	130	17	0,7738
20210519_round5_bad_03	05.19.2021	05.18.2021	bad	0:13:00-0:14:00	54,2292	3,993219509	130	17	0,7738
20210519_round5_bad_03	05.19.2021	05.18.2021	bad	0:14:00-0:15:00	49,5225	3,902427112	130	17	0,7738
20210519_round5_bad_03	05.19.2021	05.18.2021	bad	0:15:00-0:16:00	52,6695	3,96403654	130	17	0,7738
20210519_round5_bad_03	05.19.2021	05.18.2021	bad	0:16:00-0:17:00	51,59922	3,943506556	130	17	0,7738
20210519_round5_bad_03	05.19.2021	05.18.2021	bad	0:17:00-0:18:00	51,5439	3,942433872	130	17	0,7738
20210519_round5_bad_03	05.19.2021	05.18.2021	bad	0:18:00-0:19:00	55,33542	4,01341321	130	17	0,7738
20210519_round5_bad_03	05.19.2021	05.18.2021	bad	0:19:00-0:20:00	58,39824	4,067285752	130	17	0,7738
20210519_round5_bad_05	05.19.2021	05.18.2021	bad	0:01:00-0:02:00	7,57716	2,025138459	120	15	0,8681
20210519_round5_bad_05	05.19.2021	05.18.2021	bad	0:02:00-0:03:00	30,8751	3,429950034	120	15	0,8681
20210519_round5_bad_05	05.19.2021	05.18.2021	bad	0:03:00-0:04:00	217,3734	5,381616612	120	15	0,8681
20210519_round5_bad_05	05.19.2021	05.18.2021	bad	0:04:00-0:05:00	473,6316	6,160429804	120	15	0,8681
20210519_round5_bad_05	05.19.2021	05.18.2021	bad	0:05:00-0:06:00	406,1436	6,006706792	120	15	0,8681
20210519_round5_bad_05	05.19.2021	05.18.2021	bad	0:06:00-0:07:00	329,5476	5,797720805	120	15	0,8681
20210519_round5_bad_05	05.19.2021	05.18.2021	bad	0:07:00-0:08:00	310,8432	5,739288605	120	15	0,8681
20210519_round5_bad_05	05.19.2021	05.18.2021	bad	0:08:00-0:09:00	212,0496	5,35682021	120	15	0,8681
20210519_round5_bad_05	05.19.2021	05.18.2021	bad	0:09:00-0:10:00	111,123	4,710637696	120	15	0,8681
20210519_round5_bad_05	05.19.2021	05.18.2021	bad	0:10:00-0:11:00	82,6716	4,414876133	120	15	0,8681
20210519_round5_bad_05	05.19.2021	05.18.2021	bad	0:11:00-0:12:00	161,4132	5,083967537	120	15	0,8681
20210519_round5_bad_05	05.19.2021	05.18.2021	bad	0:12:00-0:13:00	258,6918	5,555637392	120	15	0,8681
20210519_round5_bad_05	05.19.2021	05.18.2021	bad	0:13:00-0:14:00	221,5026	5,400434328	120	15	0,8681
20210519_round5_bad_05	05.19.2021	05.18.2021	bad	0:14:00-0:15:00	202,854	5,312486508	120	15	0,8681
20210519_round5_bad_05	05.19.2021	05.18.2021	bad	0:15:00-0:16:00	144,3714	4,972389146	120	15	0,8681
20210519_round5_bad_05	05.19.2021	05.18.2021	bad	0:16:00-0:17:00	170,8668	5,140884306	120	15	0,8681
20210519_round5_bad_05	05.19.2021	05.18.2021	bad	0:17:00-0:18:00	122,3322	4,806740295	120	15	0,8681
20210519_round5_bad_05	05.19.2021	05.18.2021	bad	0:18:00-0:19:00	135,1146	4,906123307	120	15	0,8681
20210519_round5_bad_05	05.19.2021	05.18.2021	bad	0:19:00-0:20:00	144,5322	4,97350232	120	15	0,8681
20210519_round5_bad_07	05.19.2021	05.18.2021	bad	0:01:00-0:02:00	47,5041	3,860816023	120	17	0,9838
20210519_round5_bad_07	05.19.2021	05.18.2021	bad	0:02:00-0:03:00	41,97684	3,737118038	120	17	0,9838
20210519_round5_bad_07	05.19.2021	05.18.2021	bad	0:03:00-0:04:00	45,96732	3,827930709	120	17	0,9838
20210519_round5_bad_07	05.19.2021	05.18.2021	bad	0:04:00-0:05:00	59,48484	4,08572149	120	17	0,9838
20210519_round5_bad_07	05.19.2021	05.18.2021	bad	0:05:00-0:06:00	51,38568	3,939359534	120	17	0,9838
20210519_round5_bad_07	05.19.2021	05.18.2021	bad	0:06:00-0:07:00	67,5696	4,213158178	120	17	0,9838
20210519_round5_bad_07	05.19.2021	05.18.2021	bad	0:07:00-0:08:00	91,5456	4,516837209	120	17	0,9838
20210519_round5_bad_07	05.19.2021	05.18.2021	bad	0:08:00-0:09:00	124,5654	4,824830879	120	17	0,9838
20210519_round5_bad_07	05.19.2021	05.18.2021	bad	0:09:00-0:10:00	118,6344	4,776046495	120	17	0,9838
20210519_round5_bad_07	05.19.2021	05.18.2021	bad	0:10:00-0:11:00	146,9682	4,990216237	120	17	0,9838
20210519_round5_bad_07	05.19.2021	05.18.2021	bad	0:11:00-0:12:00	146,0214	4,983753186	120	17	0,9838
20210519_round5_bad_07	05.19.2021	05.18.2021	bad	0:12:00-0:13:00	95,0658	4,554569283	120	17	0,9838
20210519_round5_bad_07	05.19.2021	05.18.2021	bad	0:13:00-0:14:00	103,9974	4,644365899	120	17	0,9838
20210519_round5_bad_07	05.19.2021	05.18.2021	bad	0:14:00-0:15:00	129,7512	4,865618771	120	17	0,9838
20210519_round5_bad_07	05.19.2021	05.18.2021	bad	0:15:00-0:16:00	122,5818	4,808778562	120	17	0,9838
20210519_round5_bad_07	05.19.2021	05.18.2021	bad	0:16:00-0:17:00	75,8916	4,329306006	120	17	0,9838
20210519_round5_bad_07	05.19.2021	05.18.2021	bad	0:17:00-0:18:00	58,85574	4,075089365	120	17	0,9838
20210519_round5_bad_07	05.19.2021	05.18.2021	bad	0:18:00-0:19:00	54,20664	3,99280341	120	17	0,9838
20210519_round5_bad_07	05.19.2021	05.18.2021	bad	0:19:00-0:20:00	35,76996	3,577108435	120	17	0,9838
20210519_round6_good_01	05.19.2021	05.18.2021	good	0:01:00-0:02:00	68,1828	4,222192334	140	22	0,8017
20210519_round6_good_01	05.19.2021	05.18.2021	good	0:02:00-0:03:00	77,934	4,355862315	140	22	0,8017
20210519_round6_good_01	05.19.2021	05.18.2021	good	0:03:00-0:04:00	72,3894	4,28205988	140	22	0,8017
20210519_round6_good_01	05.19.2021	05.18.2021	good	0:04:00-0:05:00	77,3268	4,348040597	140	22	0,8017
20210519_round6_good_01	05.19.2021	05.18.2021	good	0:05:00-0:06:00	65,613	4,183773847	140	22	0,8017
20210519_round6_good_01	05.19.2021	05.18.2021	good	0:06:00-0:07:00	76,6878	4,339742634	140	22	0,8017
20210519_round6_good_01	05.19.2021	05.18.2021	good	0:07:00-0:08:00	72,1788	4,279146374	140	22	0,8017
20210519_round6_good_01	05.19.2021	05.18.2021	good	0:08:00-0:09:00	68,4222	4,225697333	140	22	0,8017
20210519_round6_good_01	05.19.2021	05.18.2021	good	0:09:00-0:10:00	78,81	4,367039892	140	22	0,8017
20210519_round6_good_01	05.19.2021	05.18.2021	good	0:10:00-0:11:00	80,223	4,384810257	140	22	0,8017
20210519_round6_good_01	05.19.2021	05.18.2021	good	0:11:00-0:12:00	85,2768	4,445902436	140	22	0,8017
20210519_round6_good_01	05.19.2021	05.18.2021	good	0:12:00-0:13:00	68,88	4,23236586	140	22	0,8017
20210519_round6_good_01	05.19.2021	05.18.2021	good	0:13:00-0:14:00	60,7806	4,107270659	140	22	0,8017
20210519_round6_good_01	05.19.2021	05.18.2021	good	0:14:00-0:15:00	43,79052	3,779417356	140	22	0,8017
20210519_round6_good_01	05.19.2021	05.18.2021	good	0:15:00-0:16:00	45,7881	3,824024232	140	22	0,8017
20210519_round6_good_01	05.19.2021	05.18.2021	good	0:16:00-0:17:00	39,93234	3,687186522	140	22	0,8017
20210519_round6_good_01	05.19.2021	05.18.2021	good	0:17:00-0:18:00	37,34544	3,620210816	140	22	0,8017
20210519_round6_good_01	05.19.2021	05.18.2021	good	0:18:00-0:19:00	37,05654	3,612444854	140	22	0,8017
20210519_round6_good_01	05.19.2021	05.18.2021	good	0:19:00-0:20:00	27,33348	3,308112324	140	22	0,8017
20210519_round6_good_02	05.19.2021	05.18.2021	good	0:01:00-0:02:00	26,90934	3,292473438	160	39	0,9521
20210519_round6_good_02	05.19.2021	05.18.2021	good	0:02:00-0:03:00	16,41096	2,797949404	160	39	0,9521
20210519_round6_good_02	05.19.2021	05.18.2021	good	0:03:00-0:04:00	10,63956	2,36457913	160	39	0,9521
20210519_round6_good_02	05.19.2021	05.18.2021	good	0:04:00-0:05:00	9,52884	2,254322989	160	39	0,9521
20210519_round6_good_02	05.19.2021	05.18.2021	good	0:05:00-0:06:00	6,77718	1,913561086	160	39	0,9521
20210519_round6_good_02	05.19.2021	05.18.2021	good	0:06:00-0:07:00	6,6468	1,894135536	160	39	0,9521
20210519_round6_good_02	05.19.2021	05.18.2021	good	0:07:00-0:08:00	18,13194	2,897675024	160	39	0,9521
20210519_round6_good_02	05.19.2021	05.18.2021	good	0:08:00-0:09:00	9,53796	2,255279626	160	39	0,9521
20210519_round6_good_02	05.19.2021	05.18.2021	good	0:09:00-0:10:00	54,12414	3,991280297	160	39	0,9521
20210519_round6_good_02	05.19.2021	05.18.2021	good	0:10:00-0:11:00	19,83708	2,987552914	160	39	0,9521
20210519_round6_good_02	05.19.2021	05.18.2021	good	0:11:00-0:12:00	12,40908	2,518428463	160	39	0,9521
20210519_round6_good_02	05.19.2021	05.18.2021	good	0:12:00-0:13:00	13,38252	2,593949378	160	39	0,9521
20210519_round6_good_02	05.19.2021	05.18.2021	good	0:13:00-0:14:00	15,31566	2,728875834	160	39	0,9521
20210519_round6_good_02	05.19.2021	05.18.2021	good	0:14:00-0:15:00	6,45126	1,864275461	160	39	0,9521
20210519_round6_good_02	05.19.2021	05.18.2021	good	0:15:00-0:16:00	11,94558	2,480361335	160	39	0,9521
20210519_round6_good_02	05.19.2021	05.18.2021	good	0:16:00-0:17:00	8,26176	2,11163764	160	39	0,9521
20210519_round6_good_02	05.19.2021	05.18.2021	good	0:17:00-0:18:00	14,22288	2,654851936	160	39	0,9521
20210519_round6_good_02	05.19.2021	05.18.2021	good	0:18:00-0:19:00	8,4921	2,13913632	160	39	0,9521
20210519_round6_good_02	05.19.2021	05.18.2021	good	0:19:00-0:20:00	7,86432	2,062336074	160	39	0,9521
20210519_round6_good_03	05.19.2021	05.18.2021	good	0:01:00-0:02:00	6,93324	1,936327236	110	15	1,127
20210519_round6_good_03	05.19.2021	05.18.2021	good	0:02:00-0:03:00	5,154036	1,639780097	110	15	1,127
20210519_round6_good_03	05.19.2021	05.18.2021	good	0:03:00-0:04:00	14,721	2,689275046	110	15	1,127
20210519_round6_good_03	05.19.2021	05.18.2021	good	0:04:00-0:05:00	5,153802	1,639734695	110	15	1,127
20210519_round6_good_03	05.19.2021	05.18.2021	good	0:05:00-0:06:00	3,69447	1,306837107	110	15	1,127
20210519_round6_good_03	05.19.2021	05.18.2021	good	0:06:00-0:07:00	4,580184	1,521739172	110	15	1,127
20210519_round6_good_03	05.19.2021	05.18.2021	good	0:07:00-0:08:00	3,715524	1,312519718	110	15	1,127
20210519_round6_good_03	05.19.2021	05.18.2021	good	0:08:00-0:09:00	6,01338	1,793986986	110	15	1,127
20210519_round6_good_03	05.19.2021	05.18.2021	good	0:09:00-0:10:00	4,75695	1,559606707	110	15	1,127
20210519_round6_good_03	05.19.2021	05.18.2021	good	0:10:00-0:11:00	5,11524	1,632224319	110	15	1,127
20210519_round6_good_03	05.19.2021	05.18.2021	good	0:11:00-0:12:00	4,76673	1,561660535	110	15	1,127
20210519_round6_good_03	05.19.2021	05.18.2021	good	0:12:00-0:13:00	5,456136	1,696740847	110	15	1,127
20210519_round6_good_03	05.19.2021	05.18.2021	good	0:13:00-0:14:00	7,0086	1,947137966	110	15	1,127
20210519_round6_good_03	05.19.2021	05.18.2021	good	0:14:00-0:15:00	7,74126	2,046564465	110	15	1,127
20210519_round6_good_03	05.19.2021	05.18.2021	good	0:15:00-0:16:00	8,2863	2,114603549	110	15	1,127
20210519_round6_good_03	05.19.2021	05.18.2021	good	0:16:00-0:17:00	7,63506	2,032750797	110	15	1,127
20210519_round6_good_03	05.19.2021	05.18.2021	good	0:17:00-0:18:00	6,82944	1,921242679	110	15	1,127
20210519_round6_good_03	05.19.2021	05.18.2021	good	0:18:00-0:19:00	5,941248	1,781919212	110	15	1,127
20210519_round6_good_03	05.19.2021	05.18.2021	good	0:19:00-0:20:00	6,81378	1,918947032	110	15	1,127
20210519_round6_good_04	05.19.2021	05.18.2021	good	0:01:00-0:02:00	13,83168	2,626961613	140	20	0,7289
20210519_round6_good_04	05.19.2021	05.18.2021	good	0:02:00-0:03:00	11,12898	2,409552517	140	20	0,7289
20210519_round6_good_04	05.19.2021	05.18.2021	good	0:03:00-0:04:00	8,7453	2,168516413	140	20	0,7289
20210519_round6_good_04	05.19.2021	05.18.2021	good	0:04:00-0:05:00	110,3688	4,703827485	140	20	0,7289
20210519_round6_good_04	05.19.2021	05.18.2021	good	0:05:00-0:06:00	64,4208	4,165436562	140	20	0,7289
20210519_round6_good_04	05.19.2021	05.18.2021	good	0:06:00-0:07:00	14,184	2,652114569	140	20	0,7289
20210519_round6_good_04	05.19.2021	05.18.2021	good	0:07:00-0:08:00	8,32818	2,119644945	140	20	0,7289
20210519_round6_good_04	05.19.2021	05.18.2021	good	0:08:00-0:09:00	7,10472	1,960759352	140	20	0,7289
20210519_round6_good_04	05.19.2021	05.18.2021	good	0:09:00-0:10:00	7,00194	1,946187254	140	20	0,7289
20210519_round6_good_04	05.19.2021	05.18.2021	good	0:10:00-0:11:00	53,25312	3,975056394	140	20	0,7289
20210519_round6_good_04	05.19.2021	05.18.2021	good	0:11:00-0:12:00	26,601	3,280948809	140	20	0,7289
20210519_round6_good_04	05.19.2021	05.18.2021	good	0:12:00-0:13:00	26,9658	3,294569396	140	20	0,7289
20210519_round6_good_04	05.19.2021	05.18.2021	good	0:13:00-0:14:00	49,22988	3,896500756	140	20	0,7289
20210519_round6_good_04	05.19.2021	05.18.2021	good	0:14:00-0:15:00	18,64776	2,925726032	140	20	0,7289
20210519_round6_good_04	05.19.2021	05.18.2021	good	0:15:00-0:16:00	20,64072	3,027265824	140	20	0,7289
20210519_round6_good_04	05.19.2021	05.18.2021	good	0:16:00-0:17:00	38,47728	3,650067937	140	20	0,7289
20210519_round6_good_04	05.19.2021	05.18.2021	good	0:17:00-0:18:00	7,62912	2,031972504	140	20	0,7289
20210519_round6_good_04	05.19.2021	05.18.2021	good	0:18:00-0:19:00	10,2774	2,32994731	140	20	0,7289
20210519_round6_good_04	05.19.2021	05.18.2021	good	0:19:00-0:20:00	16,77876	2,820113801	140	20	0,7289
20210519_round6_good_05	05.19.2021	05.18.2021	good	0:01:00-0:02:00	21,40218	3,063492786	140	25	0,9111
20210519_round6_good_05	05.19.2021	05.18.2021	good	0:02:00-0:03:00	10,44786	2,346397173	140	25	0,9111
20210519_round6_good_05	05.19.2021	05.18.2021	good	0:03:00-0:04:00	8,0769	2,089008136	140	25	0,9111
20210519_round6_good_05	05.19.2021	05.18.2021	good	0:04:00-0:05:00	18,4704	2,916169451	140	25	0,9111
20210519_round6_good_05	05.19.2021	05.18.2021	good	0:05:00-0:06:00	12,19458	2,500991591	140	25	0,9111
20210519_round6_good_05	05.19.2021	05.18.2021	good	0:06:00-0:07:00	9,16008	2,214854912	140	25	0,9111
20210519_round6_good_05	05.19.2021	05.18.2021	good	0:07:00-0:08:00	12,13548	2,496133393	140	25	0,9111
20210519_round6_good_05	05.19.2021	05.18.2021	good	0:08:00-0:09:00	12,21828	2,502933191	140	25	0,9111
20210519_round6_good_05	05.19.2021	05.18.2021	good	0:09:00-0:10:00	18,42468	2,91369107	140	25	0,9111
20210519_round6_good_05	05.19.2021	05.18.2021	good	0:10:00-0:11:00	49,28976	3,897716352	140	25	0,9111
20210519_round6_good_05	05.19.2021	05.18.2021	good	0:11:00-0:12:00	12,09396	2,492706154	140	25	0,9111
20210519_round6_good_05	05.19.2021	05.18.2021	good	0:12:00-0:13:00	10,83894	2,383145205	140	25	0,9111
20210519_round6_good_05	05.19.2021	05.18.2021	good	0:13:00-0:14:00	8,376	2,125370474	140	25	0,9111
20210519_round6_good_05	05.19.2021	05.18.2021	good	0:14:00-0:15:00	10,40262	2,342057697	140	25	0,9111
20210519_round6_good_05	05.19.2021	05.18.2021	good	0:15:00-0:16:00	8,71662	2,165231548	140	25	0,9111
20210519_round6_good_05	05.19.2021	05.18.2021	good	0:16:00-0:17:00	11,07342	2,404547642	140	25	0,9111
20210519_round6_good_05	05.19.2021	05.18.2021	good	0:17:00-0:18:00	17,01528	2,834111764	140	25	0,9111
20210519_round6_good_05	05.19.2021	05.18.2021	good	0:18:00-0:19:00	23,59194	3,160905128	140	25	0,9111
20210519_round6_good_05	05.19.2021	05.18.2021	good	0:19:00-0:20:00	8,90988	2,187160773	140	25	0,9111
20210519_round6_good_06	05.19.2021	05.18.2021	good	0:01:00-0:02:00	7,85178	2,060740258	140	23	0,8382
20210519_round6_good_06	05.19.2021	05.18.2021	good	0:02:00-0:03:00	11,71212	2,460624203	140	23	0,8382
20210519_round6_good_06	05.19.2021	05.18.2021	good	0:03:00-0:04:00	6,24144	1,831210925	140	23	0,8382
20210519_round6_good_06	05.19.2021	05.18.2021	good	0:04:00-0:05:00	6,68772	1,900273009	140	23	0,8382
20210519_round6_good_06	05.19.2021	05.18.2021	good	0:05:00-0:06:00	6,97122	1,941790245	140	23	0,8382
20210519_round6_good_06	05.19.2021	05.18.2021	good	0:06:00-0:07:00	5,91123	1,776853932	140	23	0,8382
20210519_round6_good_06	05.19.2021	05.18.2021	good	0:07:00-0:08:00	6,65358	1,895155056	140	23	0,8382
20210519_round6_good_06	05.19.2021	05.18.2021	good	0:08:00-0:09:00	13,49922	2,602631906	140	23	0,8382
20210519_round6_good_06	05.19.2021	05.18.2021	good	0:09:00-0:10:00	8,09724	2,091523263	140	23	0,8382
20210519_round6_good_06	05.19.2021	05.18.2021	good	0:10:00-0:11:00	7,212	1,975746305	140	23	0,8382
20210519_round6_good_06	05.19.2021	05.18.2021	good	0:11:00-0:12:00	12,5802	2,532124149	140	23	0,8382
20210519_round6_good_06	05.19.2021	05.18.2021	good	0:12:00-0:13:00	8,69772	2,163060922	140	23	0,8382
20210519_round6_good_06	05.19.2021	05.18.2021	good	0:13:00-0:14:00	11,32824	2,427298723	140	23	0,8382
20210519_round6_good_06	05.19.2021	05.18.2021	good	0:14:00-0:15:00	11,55102	2,446773745	140	23	0,8382
20210519_round6_good_06	05.19.2021	05.18.2021	good	0:15:00-0:16:00	7,86318	2,062191105	140	23	0,8382
20210519_round6_good_06	05.19.2021	05.18.2021	good	0:16:00-0:17:00	11,8563	2,472859372	140	23	0,8382
20210519_round6_good_06	05.19.2021	05.18.2021	good	0:17:00-0:18:00	10,614	2,362173884	140	23	0,8382
20210519_round6_good_06	05.19.2021	05.18.2021	good	0:18:00-0:19:00	11,21148	2,416938253	140	23	0,8382
20210519_round6_good_06	05.19.2021	05.18.2021	good	0:19:00-0:20:00	20,6496	3,027695949	140	23	0,8382
20210519_round6_good_07	05.19.2021	05.18.2021	good	0:01:00-0:02:00	26,00448	3,258268831	140	28	1,0204
20210519_round6_good_07	05.19.2021	05.18.2021	good	0:02:00-0:03:00	32,93958	3,494674974	140	28	1,0204
20210519_round6_good_07	05.19.2021	05.18.2021	good	0:03:00-0:04:00	30,91062	3,431099814	140	28	1,0204
20210519_round6_good_07	05.19.2021	05.18.2021	good	0:04:00-0:05:00	30,67248	3,423365836	140	28	1,0204
20210519_round6_good_07	05.19.2021	05.18.2021	good	0:05:00-0:06:00	31,0722	3,436313529	140	28	1,0204
20210519_round6_good_07	05.19.2021	05.18.2021	good	0:06:00-0:07:00	24,8412	3,212503565	140	28	1,0204
20210519_round6_good_07	05.19.2021	05.18.2021	good	0:07:00-0:08:00	34,09086	3,529029313	140	28	1,0204
20210519_round6_good_07	05.19.2021	05.18.2021	good	0:08:00-0:09:00	41,6958	3,730400404	140	28	1,0204
20210519_round6_good_07	05.19.2021	05.18.2021	good	0:09:00-0:10:00	24,55368	3,200861741	140	28	1,0204
20210519_round6_good_07	05.19.2021	05.18.2021	good	0:10:00-0:11:00	18,18924	2,90083021	140	28	1,0204
20210519_round6_good_07	05.19.2021	05.18.2021	good	0:11:00-0:12:00	21,98778	3,090486844	140	28	1,0204
20210519_round6_good_07	05.19.2021	05.18.2021	good	0:12:00-0:13:00	37,66914	3,628841192	140	28	1,0204
20210519_round6_good_07	05.19.2021	05.18.2021	good	0:13:00-0:14:00	23,48658	3,156429194	140	28	1,0204
20210519_round6_good_07	05.19.2021	05.18.2021	good	0:14:00-0:15:00	24,01518	3,17868613	140	28	1,0204
20210519_round6_good_07	05.19.2021	05.18.2021	good	0:15:00-0:16:00	41,6796	3,7300118	140	28	1,0204
20210519_round6_good_07	05.19.2021	05.18.2021	good	0:16:00-0:17:00	7,43454	2,006136708	140	28	1,0204
20210519_round6_good_07	05.19.2021	05.18.2021	good	0:17:00-0:18:00	24,18162	3,18559284	140	28	1,0204
20210519_round6_good_07	05.19.2021	05.18.2021	good	0:18:00-0:19:00	34,3527	3,536680618	140	28	1,0204
20210519_round6_good_07	05.19.2021	05.18.2021	good	0:19:00-0:20:00	36,56058	3,598970611	140	28	1,0204
20210519_round2_good_06	05.19.2021	05.18.2021	good	0:01:00-0:02:00	9,57474	2,259128381	130	19	0,8648
20210519_round2_good_06	05.19.2021	05.18.2021	good	0:02:00-0:03:00	7,3239	1,991142973	130	19	0,8648
20210519_round2_good_06	05.19.2021	05.18.2021	good	0:03:00-0:04:00	7,22064	1,976943592	130	19	0,8648
20210519_round2_good_06	05.19.2021	05.18.2021	good	0:04:00-0:05:00	6,57132	1,882714726	130	19	0,8648
20210519_round2_good_06	05.19.2021	05.18.2021	good	0:05:00-0:06:00	6,5475	1,879083297	130	19	0,8648
20210519_round2_good_06	05.19.2021	05.18.2021	good	0:06:00-0:07:00	6,17028	1,819744218	130	19	0,8648
20210519_round2_good_06	05.19.2021	05.18.2021	good	0:07:00-0:08:00	6,1608	1,818206639	130	19	0,8648
20210519_round2_good_06	05.19.2021	05.18.2021	good	0:08:00-0:09:00	6,08838	1,806382036	130	19	0,8648
20210519_round2_good_06	05.19.2021	05.18.2021	good	0:09:00-0:10:00	5,850372	1,766505249	130	19	0,8648
20210519_round2_good_06	05.19.2021	05.18.2021	good	0:10:00-0:11:00	5,07093	1,623524233	130	19	0,8648
20210519_round2_good_06	05.19.2021	05.18.2021	good	0:11:00-0:12:00	4,749024	1,557939123	130	19	0,8648
20210519_round2_good_06	05.19.2021	05.18.2021	good	0:12:00-0:13:00	4,588938	1,523648625	130	19	0,8648
20210519_round2_good_06	05.19.2021	05.18.2021	good	0:13:00-0:14:00	4,93926	1,597215522	130	19	0,8648
20210519_round2_good_06	05.19.2021	05.18.2021	good	0:14:00-0:15:00	4,98915	1,607265555	130	19	0,8648
20210519_round2_good_06	05.19.2021	05.18.2021	good	0:15:00-0:16:00	5,190576	1,646844674	130	19	0,8648
20210519_round2_good_06	05.19.2021	05.18.2021	good	0:16:00-0:17:00	4,655298	1,538005926	130	19	0,8648
20210519_round2_good_06	05.19.2021	05.18.2021	good	0:17:00-0:18:00	4,815786	1,571899272	130	19	0,8648
20210519_round2_good_06	05.19.2021	05.18.2021	good	0:18:00-0:19:00	4,22661	1,441400253	130	19	0,8648
20210519_round2_good_06	05.19.2021	05.18.2021	good	0:19:00-0:20:00	4,423266	1,486878337	130	19	0,8648
